# Supplementary material for: Modeling diet-gut microbiome interactions and prebiotic responses in Thai adults
Source: NPJ Biofilms Microbiomes. 2026 Jan 28;12:59. doi: 10.1038/s41522-026-00921-z (PMC12966491; doi:10.1038/s41522-026-00921-z)
Supplement: Supplementary file 1 — Supplementary materials [file 41522_2026_921_MOESM1_ESM.xlsx]

## Sheet: Index
	Modeling Diet-Gut Microbiome Interactions and Prebiotic Responses in Thai Adults
	Nachon Raethong*, Preecha Patumcharoenpol, and Wanwipa Vongsangnak*
	*Correspondence: nachon.rae@mahidol.ac.th, wanwipa.v@ku.ac.th
	List of supplemetary tables
	Table S1: Uptake fluxes of nutrient-derived metabolites in average Thai diet.
	Table S2: CSMM statistics for 86 Thai adults.
	Table S3: List of 69 shared GSMMs in Thai CSMMs.
	Table S4: Complete distributions for secreted metabolites in Thai CSMMs.
	Table S5: SCFA average secretion fluxes and genera contributions.
	Table S6: The final list of AGORA model identifiers in Thai CSMMs with their taxonomic assignments and relative abundances.

## Sheet: Table S1
Table S1: Uptake fluxes of nutrient-derived metabolites in average Thai diet.
Reaction ID	Description	Uptake flux (mmol/day)
EX_but(e)	Exchange of butyrate	3.44565
EX_octa(e)	Exchange of octanoate	5.05333
EX_dca(e)	Exchange of dodecanoate	4.29783
EX_ddca(e)	Exchange of dodecanedioate	19.9806
EX_ttdca(e)	Exchange of tetradecanedioate	12.2632
EX_hdca(e)	Exchange of hexadecanoate (palmitate)	63.5327
EX_ocdca(e)	Exchange of octadecanoate (stearate)	19.7906
EX_hdcea(e)	Exchange of hexadecenoate	3.79203
EX_ocdcea(e)	Exchange of octadecenoate	103.434
EX_CE2510(e)	Exchange of cholesterol ester 25:1	1.52271
EX_doco13ac(e)	Exchange of docosanoate (behenate)	0.262268
EX_lnlc(e)	Exchange of linoleate	46.3215
EX_strdnc(e)	Exchange of stearidonate	0.126815
EX_arachd(e)	Exchange of arachidonate	0.656294
EX_tmndnc[e]	Exchange of timnodonic acid (EPA)	0.194726
EX_clpnd(e)	Exchange of clupanodonic acid (DPA)	0.156674
EX_crvnc(e)	Exchange of cervonic acid (DHA)	0.585751
EX_chsterol(e)	Exchange of cholesterol	1.38505
EX_ca2(e)	Exchange of calcium ion	27.2109
EX_fe2(e)	Exchange of ferrous ion	0.273837
EX_fe3(e)	Exchange of ferric ion	0.087087
EX_mg2(e)	Exchange of magnesium ion	13.353
EX_pi(e)	Exchange of inorganic phosphate	36.7085
EX_k(e)	Exchange of potassium ion	116.085
EX_na1(e)	Exchange of sodium ion	213.591
EX_zn2(e)	Exchange of zinc ion	0.111358
EX_cu2(e)	Exchange of cupric ion	0.0171689
EX_mn2(e)	Exchange of manganese ion	0.0514987
EX_h2o(e)	Exchange of water	127566
EX_etoh(e)	Exchange of ethanol	384.485
EX_trp_L(e)	Exchange of L-tryptophan	3.12639
EX_thr_L(e)	Exchange of L-threonine	19.6666
EX_ile_L(e)	Exchange of L-isoleucine	19.4254
EX_leu_L(e)	Exchange of L-leucine	33.2476
EX_lys_L(e)	Exchange of L-lysine	27.3432
EX_met_L(e)	Exchange of L-methionine	9.43969
EX_phe_L(e)	Exchange of L-phenylalanine	15.4972
EX_tyr_L(e)	Exchange of L-tyrosine	11.0217
EX_val_L(e)	Exchange of L-valine	25.4873
EX_arg_L(e)	Exchange of L-arginine	22.8229
EX_his_L(e)	Exchange of L-histidine	9.32879
EX_ala_D[e]	Exchange of D-alanine	17.0987
EX_ala_L(e)	Exchange of L-alanine	17.0987
EX_asp_D[e]	Exchange of D-aspartate	23.7713
EX_asp_L(e)	Exchange of L-aspartate	23.7713
EX_glu_L(e)	Exchange of L-glutamate	63.7777
EX_gly(e)	Exchange of glycine	34.286
EX_pro_D[e]	Exchange of D-proline	10.9041
EX_pro_L(e)	Exchange of L-proline	10.9041
EX_ser_L(e)	Exchange of L-serine	25.5445
EX_ascb_L(e)	Exchange of L-ascorbate (Vitamin C)	0.278874
EX_thm(e)	Exchange of thiamine (Vitamin B1)	0.0117372
EX_ribflv(e)	Exchange of riboflavin (Vitamin B2)	0.00841388
EX_nac(e)	Exchange of niacin (Vitamin B3)	1.34864
EX_ncam(e)	Exchange of nicotinamide	0.0930947
EX_pnto_R(e)	Exchange of pantothenate (Vitamin B5)	0.0276813
EX_pydam(e)	Exchange of pyridoxamine (Vitamin B6)	0.00340822
EX_pydx(e)	Exchange of pyridoxine (Vitamin B6)	0.00344979
EX_pydxn(e)	Exchange of pyridoxal (Vitamin B6)	0.00340869
EX_5mthf(e)	Exchange of 5-methyltetrahydrofolate	0.00019037
EX_fol(e)	Exchange of folate (Vitamin B9)	0.00053424
EX_thf(e)	Exchange of tetrahydrofolate	0.00019682
EX_chol[e]	Exchange of choline	3.96489
EX_adpcbl(e)	Exchange of adenosylcobalamin (Vitamin B12)	5.8049e-06
EX_retinol(e)	Exchange of retinol (Vitamin A)	0.0326244
EX_caro(e)	Exchange of carotenoids	0.0141025
EX_avite1(e)	Exchange of Vitamin E	0.0213529
EX_phyQ(e)	Exchange of phylloquinone (Vitamin K1)	0.00012975
EX_sucr(e)	Exchange of sucrose	86.9631
EX_glc_D(e)	Exchange of D-glucose	21.5191
EX_fru(e)	Exchange of fructose	39.7666
EX_malt(e)	Exchange of maltose	7.09902
EX_starch1200(e)	Exchange of starch (polymerization 1200)	0.00618073
EX_strch1(e)	Exchange of starch type 1	0.667581
EX_strch2[e]	Exchange of starch type 2	2.38422
EX_ptdca(e)	Exchange of pentadecanoate	0.0869056
EX_hpdca(e)	Exchange of heptadecanoate	0.319626
EX_arach(e)	Exchange of arachidate	0.117709
EX_docosac(e)	Exchange of docosapentaenoate	0.112447
EX_lgnc(e)	Exchange of lignocerate	0.0429433
EX_ttdcea(e)	Exchange of tetradecenoate	0.0351103
EX_CE4843(e)	Exchange of cholesterol ester 48:4	0.371988
EX_vitd3(e)	Exchange of cholecalciferol (Vitamin D3)	1.8421e-05
EX_lnlnca(e)	Exchange of alpha-linolenate	0.789693
EX_4hpro[e]	Exchange of 4-hydroxyproline	0.0615054

## Sheet: Table S2
Table S2: CSMM statistics for 86 Thai adults.
Sample-ID	Number of reactions	Number of metabolites	Number of GSMMs	Secretion capaity (Number of secreted metabolites)
Th-01	111256	99812	98	234
Th-02	96152	86508	86	223
Th-03	100092	89420	86	231
Th-04	117549	103778	100	226
Th-05	95024	83576	80	238
Th-06	74371	67032	66	221
Th-07	128722	114430	111	247
Th-08	92469	83195	82	218
Th-09	107006	95593	93	234
Th-10	129113	114081	110	235
Th-11	109262	98053	96	228
Th-12	142086	127663	126	238
Th-13	113610	101896	100	224
Th-14	114163	102269	101	246
Th-15	135267	120864	118	248
Th-16	109093	97878	96	224
Th-17	108712	97718	96	231
Th-18	118855	104952	101	239
Th-19	123176	109223	106	244
Th-20	103651	92448	90	225
Th-21	105839	94493	91	235
Th-22	102202	91944	90	229
Th-23	118999	106550	104	238
Th-24	101605	90673	89	231
Th-25	113510	101845	100	238
Th-26	144371	127592	123	213
Th-27	88850	79722	78	210
Th-28	116439	103476	101	239
Th-29	103535	89846	86	245
Th-30	125766	111537	107	217
Th-31	98662	88293	87	237
Th-32	93360	82919	80	235
Th-33	118919	104907	101	225
Th-34	87603	78226	76	218
Th-35	126658	113491	111	228
Th-36	82561	74486	74	211
Th-37	82321	73257	71	217
Th-38	115310	102420	99	237
Th-39	102127	91635	90	225
Th-40	107881	96510	94	219
Th-41	91829	82340	80	219
Th-42	109579	96980	94	241
Th-43	112266	100552	98	222
Th-44	123805	109323	105	233
Th-45	96862	85357	82	240
Th-46	56056	48940	47	180
Th-47	79021	70931	70	193
Th-48	105106	94518	94	223
Th-49	75020	66386	63	195
Th-50	100822	90495	89	235
Th-51	104307	91474	87	225
Th-52	138525	122876	119	239
Th-53	104459	94209	94	220
Th-54	105108	93538	90	232
Th-55	100079	90070	89	227
Th-56	105867	94473	91	229
Th-57	99437	89171	87	225
Th-58	101385	90033	87	232
Th-59	134055	118485	114	240
Th-60	101435	90248	87	238
Th-61	124703	110847	108	229
Th-62	132525	116952	112	236
Th-63	119573	106824	103	228
Th-64	105548	94293	92	224
Th-65	115340	100964	96	217
Th-66	105684	94543	91	213
Th-67	110189	98767	97	210
Th-68	135360	119680	116	246
Th-69	82310	72888	70	216
Th-70	131114	116362	113	243
Th-71	128460	109667	99	217
Th-72	96816	85431	82	213
Th-73	97417	87101	85	230
Th-74	124479	112047	111	216
Th-75	111674	99190	97	237
Th-76	124084	109193	104	224
Th-77	104960	92735	91	212
Th-78	101550	88267	85	215
Th-79	73711	65682	64	189
Th-80	136025	119782	114	236
Th-81	131220	115368	110	218
Th-82	117683	106070	106	231
Th-83	105704	93518	91	221
Th-84	88410	77549	74	204
Th-85	99285	89482	89	221
Th-86	63174	57237	58	180

## Sheet: Table S3
Table S3: List of 69 shared GSMMs in Thai CSMMs.
AGORA model identifier	NCBI Taxonomy ID	Species	Genus	Family	Order	Class	Phylum	Prevalance (%)
Actinomyces_oris_K20	871541	Actinomyces oris	Actinomyces	Actinomycetaceae	Actinomycetales	Actinomycetes	Actinomycetota	96.5116
Alistipes_finegoldii_DSM_17242	679935	Alistipes finegoldii	Alistipes	Rikenellaceae	Bacteroidales	Bacteroidia	Bacteroidota	68.6047
Alistipes_onderdonkii_DSM_19147	1203611	Alistipes onderdonkii	Alistipes	Rikenellaceae	Bacteroidales	Bacteroidia	Bacteroidota	59.3023
Bacillus_timonensis_JC401	1033734	Bacillus timonensis	Bacillus	Bacillaceae	Bacillales	Bacilli	Bacillota	98.8372
Bacteroides_caccae_ATCC_43185	411901	Bacteroides caccae	Bacteroides	Bacteroidaceae	Bacteroidales	Bacteroidia	Bacteroidota	75.5814
Bacteroides_coprocola_M16_DSM_17136	470145	Phocaeicola coprocola	Phocaeicola	Bacteroidaceae	Bacteroidales	Bacteroidia	Bacteroidota	74.4186
Bacteroides_dorei_DSM_17855	483217	Phocaeicola dorei	Phocaeicola	Bacteroidaceae	Bacteroidales	Bacteroidia	Bacteroidota	84.8837
Bacteroides_eggerthii_1_2_48FAA	665953	Bacteroides eggerthii	Bacteroides	Bacteroidaceae	Bacteroidales	Bacteroidia	Bacteroidota	53.4884
Bacteroides_finegoldii_DSM_17565	483215	Bacteroides finegoldii	Bacteroides	Bacteroidaceae	Bacteroidales	Bacteroidia	Bacteroidota	73.2558
Bacteroides_massiliensis_B846dnLKV334	1121098	Phocaeicola massiliensis	Phocaeicola	Bacteroidaceae	Bacteroidales	Bacteroidia	Bacteroidota	66.2791
Bacteroides_ovatus_SD_CMC_3f	702443	Bacteroides ovatus	Bacteroides	Bacteroidaceae	Bacteroidales	Bacteroidia	Bacteroidota	61.6279
Bacteroides_pectinophilus_ATCC_43243	483218	[Bacteroides] pectinophilus	unclassified Clostridiales	unclassified Clostridiales	Eubacteriales	Clostridia	Bacillota	88.3721
Bacteroides_plebeius_M12_DSM_17135	484018	Phocaeicola plebeius	Phocaeicola	Bacteroidaceae	Bacteroidales	Bacteroidia	Bacteroidota	63.9535
Bacteroides_sp_1_1_6	469586	Bacteroides thetaiotaomicron	Bacteroides	Bacteroidaceae	Bacteroidales	Bacteroidia	Bacteroidota	75.5814
Bacteroides_sp_20_3	469591	unclassified Parabacteroides	Parabacteroides	Tannerellaceae	Bacteroidales	Bacteroidia	Bacteroidota	76.7442
Bacteroides_sp_3_1_19	469592	unclassified Bacteroides	Bacteroides	Bacteroidaceae	Bacteroidales	Bacteroidia	Bacteroidota	51.1628
Bacteroides_sp_3_1_33FAA	457391	unclassified Bacteroides	Bacteroides	Bacteroidaceae	Bacteroidales	Bacteroidia	Bacteroidota	87.2093
Bacteroides_sp_3_1_40A	469593	unclassified Bacteroides	Bacteroides	Bacteroidaceae	Bacteroidales	Bacteroidia	Bacteroidota	88.3721
Bacteroides_sp_4_1_36	457393	unclassified Bacteroides	Bacteroides	Bacteroidaceae	Bacteroidales	Bacteroidia	Bacteroidota	84.8837
Bacteroides_sp_4_3_47FAA	457394	unclassified Bacteroides	Bacteroides	Bacteroidaceae	Bacteroidales	Bacteroidia	Bacteroidota	88.3721
Bacteroides_sp_9_1_42FAA	457395	unclassified Bacteroides	Bacteroides	Bacteroidaceae	Bacteroidales	Bacteroidia	Bacteroidota	77.907
Bacteroides_sp_D20	585543	unclassified Bacteroides	Bacteroides	Bacteroidaceae	Bacteroidales	Bacteroidia	Bacteroidota	79.0698
Bacteroides_stercoris_ATCC_43183	449673	Bacteroides stercoris	Bacteroides	Bacteroidaceae	Bacteroidales	Bacteroidia	Bacteroidota	77.907
Bacteroides_thetaiotaomicron_VPI_5482	226186	Bacteroides thetaiotaomicron	Bacteroides	Bacteroidaceae	Bacteroidales	Bacteroidia	Bacteroidota	73.2558
Bacteroides_uniformis_ATCC_8492	411479	Bacteroides uniformis	Bacteroides	Bacteroidaceae	Bacteroidales	Bacteroidia	Bacteroidota	84.8837
Bacteroides_vulgatus_ATCC_8482	435590	Phocaeicola vulgatus	Phocaeicola	Bacteroidaceae	Bacteroidales	Bacteroidia	Bacteroidota	90.6977
Bifidobacterium_pseudocatenulatum_DSM_20438	547043	Bifidobacterium pseudocatenulatum	Bifidobacterium	Bifidobacteriaceae	Bifidobacteriales	Actinomycetes	Actinomycetota	55.814
Bilophila_wadsworthia_3_1_6	563192	Bilophila wadsworthia	Bilophila	Desulfovibrionaceae	Desulfovibrionales	Deltaproteobacteria	Desulfovibrionia	63.9535
Blautia_hansenii_VPI_C7_24_DSM_20583	537007	Blautia hansenii	Blautia	Lachnospiraceae	Lachnospirales	Clostridia	Bacillota	95.3488
Butyrivibrio_crossotus_DSM_2876	511680	Eshraghiella crossota	Eshraghiella	Lachnospiraceae	Lachnospirales	Clostridia	Bacillota	55.814
Clostridium_nexile_DSM_1787	500632	Tyzzerella nexilis	Tyzzerella	Lachnospiraceae	Lachnospirales	Clostridia	Bacillota	97.6744
Clostridium_sp_L2_50	411489	unclassified Clostridium	Clostridium	Clostridiaceae	Eubacteriales	Clostridia	Bacillota	86.0465
Clostridium_sp_M62_1	411486	unclassified Clostridium	Clostridium	Clostridiaceae	Eubacteriales	Clostridia	Bacillota	93.0233
Clostridium_sp_SS2_1	411484	unclassified Clostridium	Clostridium	Clostridiaceae	Eubacteriales	Clostridia	Bacillota	91.8605
Collinsella_aerofaciens_ATCC_25986	411903	Collinsella aerofaciens	Collinsella	Coriobacteriaceae	Coriobacteriales	Coriobacteriia	Actinomycetota	89.5349
Coprococcus_catus_GD_7	717962	Coprococcus catus	Coprococcus	Lachnospiraceae	Lachnospirales	Clostridia	Bacillota	95.3488
Coprococcus_comes_ATCC_27758	470146	Coprococcus comes	Coprococcus	Lachnospiraceae	Lachnospirales	Clostridia	Bacillota	98.8372
Dorea_formicigenerans_ATCC_27755	411461	Dorea formicigenerans	Dorea	Lachnospiraceae	Lachnospirales	Clostridia	Bacillota	97.6744
Dorea_longicatena_DSM_13814	411462	Dorea longicatena	Dorea	Lachnospiraceae	Lachnospirales	Clostridia	Bacillota	95.3488
Eubacterium_eligens_ATCC_27750	515620	Lachnospira eligens	Lachnospira	Lachnospiraceae	Lachnospirales	Clostridia	Bacillota	91.8605
Eubacterium_hallii_DSM_3353	411469	Anaerobutyricum hallii	Anaerobutyricum	Lachnospiraceae	Lachnospirales	Clostridia	Bacillota	89.5349
Eubacterium_rectale_ATCC_33656	515619	Agathobacter rectalis	Agathobacter	Lachnospiraceae	Lachnospirales	Clostridia	Bacillota	93.0233
Eubacterium_rectale_M104_1	657317	Agathobacter rectalis	Agathobacter	Lachnospiraceae	Lachnospirales	Clostridia	Bacillota	88.3721
Eubacterium_ventriosum_ATCC_27560	411463	Eubacterium ventriosum	Eubacterium	Eubacteriaceae	Eubacteriales	Clostridia	Bacillota	88.3721
Faecalibacterium_cf_prausnitzii_KLE1255	748224	Faecalibacterium prausnitzii	Faecalibacterium	Oscillospiraceae	Eubacteriales	Clostridia	Bacillota	88.3721
Faecalibacterium_prausnitzii_L2_6	718252	Faecalibacterium prausnitzii	Faecalibacterium	Oscillospiraceae	Eubacteriales	Clostridia	Bacillota	90.6977
Faecalibacterium_prausnitzii_M21_2	411485	Faecalibacterium prausnitzii	Faecalibacterium	Oscillospiraceae	Eubacteriales	Clostridia	Bacillota	87.2093
Faecalibacterium_prausnitzii_SL3_3	657322	Faecalibacterium prausnitzii	Faecalibacterium	Oscillospiraceae	Eubacteriales	Clostridia	Bacillota	87.2093
Lachnospiraceae_bacterium_sp_5_1_63FAA	658089	Lachnospiraceae bacterium 5_1_63FAA	unclassified Lachnospiraceae	Lachnospiraceae	Lachnospirales	Clostridia	Bacillota	91.8605
Lachnospiraceae_bacterium_sp_8_1_57FAA	665951	Lachnospiraceae bacterium 8_1_57FAA	unclassified Lachnospiraceae	Lachnospiraceae	Lachnospirales	Clostridia	Bacillota	94.186
Odoribacter_splanchnicus_1651_6_DSM_20712	709991	Odoribacter splanchnicus	Odoribacter	Odoribacteraceae	Bacteroidales	Bacteroidia	Bacteroidota	69.7674
Parabacteroides_merdae_ATCC_43184	411477	Parabacteroides merdae	Parabacteroides	Tannerellaceae	Bacteroidales	Bacteroidia	Bacteroidota	72.093
Parabacteroides_sp_D13	563193	Parabacteroides sp. D13	Parabacteroides	Tannerellaceae	Bacteroidales	Bacteroidia	Bacteroidota	66.2791
Phascolarctobacterium_succinatutens_YIT_12067	626939	Phascolarctobacterium succinatutens	Phascolarctobacterium	Acidaminococcaceae	Acidaminococcales	Negativicutes	Bacillota	63.9535
Prevotella_copri_CB7_DSM_18205	537011	Segatella copri	Segatella	Prevotellaceae	Bacteroidales	Bacteroidia	Bacteroidota	60.4651
Pseudoflavonifractor_capillosus_strain_ATCC_29799	411467	Pseudoflavonifractor capillosus	Pseudoflavonifractor	Oscillospiraceae	Eubacteriales	Clostridia	Bacillota	72.093
Roseburia_intestinalis_L1_82	536231	Roseburia intestinalis	Roseburia	Lachnospiraceae	Lachnospirales	Clostridia	Bacillota	95.3488
Roseburia_inulinivorans_DSM_16841	622312	Roseburia inulinivorans	Roseburia	Lachnospiraceae	Lachnospirales	Clostridia	Bacillota	96.5116
Ruminococcaceae_bacterium_D16	552398	Ruminococcaceae bacterium D16	unclassified Oscillospiraceae	Oscillospiraceae	Eubacteriales	Clostridia	Bacillota	87.2093
Ruminococcus_bromii_L2_63	657321	Ruminococcus bromii	Ruminococcus	Oscillospiraceae	Eubacteriales	Clostridia	Bacillota	76.7442
Ruminococcus_gnavus_ATCC_29149	411470	Mediterraneibacter gnavus	Mediterraneibacter	Lachnospiraceae	Lachnospirales	Clostridia	Bacillota	96.5116
Ruminococcus_lactaris_ATCC_29176	471875	Mediterraneibacter lactaris	Mediterraneibacter	Lachnospiraceae	Lachnospirales	Clostridia	Bacillota	95.3488
Ruminococcus_obeum_A2_162	657314	Blautia obeum	Blautia	Lachnospiraceae	Lachnospirales	Clostridia	Bacillota	97.6744
Ruminococcus_sp_5_1_39BFAA	457412	unclassified Ruminococcus	Ruminococcus	Oscillospiraceae	Eubacteriales	Clostridia	Bacillota	98.8372
Ruminococcus_sp_SR1_5	657323	unclassified Ruminococcus	Ruminococcus	Oscillospiraceae	Eubacteriales	Clostridia	Bacillota	100
Ruminococcus_torques_ATCC_27756	411460	Mediterraneibacter torques	Mediterraneibacter	Lachnospiraceae	Lachnospirales	Clostridia	Bacillota	76.7442
Ruminococcus_torques_L2_14	657313	Mediterraneibacter torques	Mediterraneibacter	Lachnospiraceae	Lachnospirales	Clostridia	Bacillota	97.6744
Streptococcus_salivarius_JIM8777	347253	Streptococcus salivarius	Streptococcus	Streptococcaceae	Lactobacillales	Bacilli	Bacillota	75.5814
Subdoligranulum_variabile_DSM_15176	411471	Subdoligranulum variabile	Subdoligranulum	Oscillospiraceae	Eubacteriales	Clostridia	Bacillota	60.4651

## Sheet: Table S4
Table S4: Complete distributions for secreted metabolites in Thai CSMMs.
Metabolites				Flux value (mmol/day)		Net secretion flux (mmol/day)
reactionName	abbreviation	fullName	chargedFormula	Mean ± SD	Min - Max	Th-01	Th-02	Th-03	Th-04	Th-05	Th-06	Th-07	Th-08	Th-09	Th-10	Th-11	Th-12	Th-13	Th-14	Th-15	Th-16	Th-17	Th-18	Th-19	Th-20	Th-21	Th-22	Th-23	Th-24	Th-25	Th-26	Th-27	Th-28	Th-29	Th-30	Th-31	Th-32	Th-33	Th-34	Th-35	Th-36	Th-37	Th-38	Th-39	Th-40	Th-41	Th-42	Th-43	Th-44
EX_co2[fe]	co2	Carbon dioxide	CO2	389.528 ± 3.6874	378.9399 - 396.3862	392.397	391.082	394.763	390.696	389.003	395.508	384.301	386.997	386.283	383.171	390.801	393.922	389.974	389.053	388.129	390.175	392.833	392.429	389.108	393.741	392.871	387.795	386.84	384.04	385.298	387.168	386.496	391.108	393.276	391.558	391.983	390.195	392.793	387.449	390.908	389.023	382.418	392.663	391.296	392.567	394.792	392.625	393.157	394.869
EX_nh4[fe]	nh4	Ammonia	H4N	389.5246 ± 3.6976	378.9312 - 396.3862	392.332	391.077	394.758	390.691	388.995	395.494	384.298	386.991	386.277	383.167	390.796	393.918	389.968	389.047	388.106	390.01	392.978	392.412	389.104	393.741	392.867	387.784	386.829	384.037	385.291	387.076	386.489	391.103	393.276	391.558	391.956	390.195	392.788	387.445	390.903	389.019	382.4	392.858	391.292	392.562	394.784	392.625	393.511	394.867
EX_h2o[fe]	h2o	Water	H2O	389.3821 ± 3.6792	378.9399 - 396.3862	392.397	391.082	394.763	390.696	389.003	395.508	384.301	386.997	386.283	383.171	390.334	393.922	389.974	389.053	387.852	390.175	392.466	392.128	389.108	393.741	392.871	387.481	386.84	384.04	385.03	386.525	386.097	391.108	393.276	391.558	391.983	390.195	392.49	387.449	390.908	388.581	382.418	392.309	390.979	392.567	394.792	391.802	392.52	394.446
EX_h[fe]	h	Hydrogen Ion	H	389.1643 ± 3.799	378.9399 - 396.3862	392.397	391.082	394.763	390.696	389.003	395.508	380.332	386.881	386.283	383.171	389.722	393.922	389.918	389.053	387.67	390.175	392.489	391.924	389.108	393.741	392.871	387.266	386.84	384.04	384.855	386.034	385.812	391.108	392.765	391.558	391.983	389.875	392.285	387.449	390.908	388.089	382.418	392.333	390.761	392.567	394.792	391.159	392.536	394.139
EX_ac[fe]	ac	Acetic acid	C2H3O2	385.0307 ± 6.0886	367.1911 - 396.3862	381.682	389.313	394.347	390.112	387.466	386.505	384.288	385.367	375.514	381.272	379.571	376.499	387.008	387.948	384.334	370.94	391.276	381.839	389.102	393.731	389.32	387.772	386.123	384.036	385.287	385.476	376.821	389.914	386.933	383.955	379.384	385.821	384.35	387.445	390.422	386.808	381.941	389.397	391.286	388.468	391.816	392.613	392.77	394.863
EX_ser_L[fe]	ser_L	L-Serine	C3H7NO3	348.1842 ± 34.5803	234.2045 - 396.3622	316.293	276.971	387.839	335.151	303.594	373.22	370.854	303.892	354.462	337.85	378.567	291.704	379.509	312.652	334.555	323.635	294.329	342.686	354.333	359.848	372.456	372.284	321.651	323.753	320.525	346.599	286.098	330.507	379.151	362.171	342.381	387.79	362.381	381.979	379.122	339.315	325.448	381.203	363.877	327.643	349.865	378.35	353.853	384.928
EX_glu_L[fe]	glu_L	L-Glutamic acid	C5H8NO4	258.2577 ± 48.3885	176.9353 - 395.1528	256.41	222.316	203.014	218.311	263.742	343.603	202.39	216.207	294.019	299.586	260.187	196.041	250.301	176.935	265.063	263.858	200.214	271.974	305.721	210.952	225.308	284.051	189.473	206.815	243.707	272.736	201.726	221.637	177.961	246.859	267.066	285.118	292.657	307.355	277.609	267.738	297.961	222.725	234.283	217.983	265.943	346.157	227.964	300.104
EX_for[fe]	for	Formic acid	CH1O2	382.1961 ± 8.6711	350.7023 - 395.1114	378.638	388.729	392.08	390.122	386.968	385.48	384.301	384.413	371.669	379.975	378.359	373.151	385.993	387.953	383.342	368.933	391.492	379.85	384.877	393.741	388.64	385.162	385.066	383.136	382.821	378.585	384.378	389.507	386.463	383.353	381.374	385.826	383.186	387.449	388.383	386.107	378.589	387.174	390.251	387.94	390.924	385.95	389.834	394.187
EX_thr_L[fe]	thr_L	L-Threonine	C4H9NO3	353.6615 ± 42.4939	170.5854 - 392.651	321.351	295.217	388.02	365.939	379.076	331.64	379.097	378.255	330.183	366.684	356.916	380.748	330.072	384.743	323.902	373.216	381.434	307.526	385.514	382.722	389.787	351.204	382.505	379.876	326.511	368.967	379.894	388.196	385.092	362.335	340.381	384.684	335.095	331.85	361.399	317.771	302.131	375.807	386.933	389.01	296.878	263.171	378.783	281.317
EX_succ[fe]	succ	Succinic acid	C4H4O4	344.4516 ± 22.7385	275.6153 - 383.1044	325.193	307.194	373.848	330.908	358.903	354.927	352.236	370.19	326.811	325.885	348.159	330.843	360.78	340.65	342.413	293.547	316.314	331.494	354.957	369.051	349.583	335.081	330.662	326.665	355.714	317.786	355.552	374.322	374.73	369.739	306.515	357.178	344.262	350.359	334.685	335.018	348.351	379.978	352.554	334.139	362.28	372.715	369.914	362.646
EX_acald[fe]	acald	Acetaldehyde	C2H4O	257.3906 ± 44.6727	154.2622 - 371.5907	242.689	244.981	213.686	294.937	307.557	281.014	200.203	288.304	254.702	288.923	235.338	298.316	198.059	242.939	237.034	288.794	328.351	235.449	322.821	236.552	286.783	253.737	274.929	297.859	224.823	294.471	265.635	239.156	246.996	225.508	276.434	270.336	243.07	269.036	242.475	243.974	228.987	208.348	272.152	245.694	236.125	201.842	240.564	170.439
EX_pro_L[fe]	pro_L	L-Proline	C5H9NO2	268.3232 ± 45.6896	152.419 - 371.4299	267.549	250.238	221.611	275.18	331.727	312.977	217.292	284.964	268.728	308.323	238.404	288.685	218.879	274.564	259.557	327.653	320.558	268.252	294.059	204.659	277.299	282.519	282.156	253.139	258.558	304.361	307.324	285.906	291.64	239.959	300.174	211.414	272.844	247.891	309.539	253.485	281.191	233.847	279.403	258.489	265.022	240.344	265.636	199.627
EX_asn_L[fe]	asn_L	L-Asparagine	C4H8N2O3	311.0354 ± 25.6198	217.5395 - 368.4884	314.342	301.154	319.627	329.914	277.493	283.732	322.225	311.339	311.204	307.012	348.68	327.306	322.739	260.72	326.422	307.956	284.444	322.828	327.275	323.832	308.293	333.77	291.289	309.913	311.386	320.807	286.023	291.409	298.146	327.072	303.573	368.488	316.679	266.343	340.407	293.367	326.057	323.796	309.859	321.996	323.665	317.873	318.086	348.257
EX_gly[fe]	gly	Glycine	C2H5NO2	268.5056 ± 39.176	163.062 - 367.3005	252.838	234.612	219.98	310.504	310.142	302.294	252.178	287.245	240.922	330.925	259.366	233.097	200.62	247.57	241.029	277.233	269.596	247.055	353.568	274.727	275.049	284.875	264.008	321.927	252.557	294.264	289.312	229.065	279.335	235.236	285.16	258.894	273.518	261.257	274.313	269.432	256.696	233.869	310.817	287.004	241.149	225.885	234.81	210.788
EX_asp_L[fe]	asp_L	L-Aspartic acid	C4H6NO4	262.3035 ± 48.8189	155.7981 - 362.1152	269.777	262.789	166.42	305.216	292.542	303.428	217.655	275.655	277.34	291.328	241.45	307.135	192.508	257.922	245.873	343.311	321.469	261.082	323.705	173.782	271.007	284.967	279.195	298.465	240.005	293.948	292.919	244.865	245.543	239.164	310.401	209.984	252.513	234.899	282.345	270.013	274.196	217.924	271.72	251.084	244.062	233.155	232.555	188.084
EX_ppa[fe]	ppa	Propionic acid	C3H5O2	229.3748 ± 49.7074	112.825 - 362.1032	220.184	227.031	279.489	182.598	194.035	184.172	302.839	201.195	219.659	182.753	276.836	158.935	277.519	233.913	254.667	173.635	199.431	232.364	263.79	273.479	251.13	232.597	229.161	194.694	224.11	191.146	186.144	213.49	279.766	262.219	207.31	281.196	242.015	312.215	191.653	189.638	188.763	278.154	261.925	249.375	249.955	241.485	236.877	296.709
EX_lys_L[fe]	lys_L	L-Lysine	C6H15N2O2	301.2737 ± 27.4895	195.9586 - 356.3032	307.982	301.122	337.831	312.247	253.149	317.058	316.992	315.458	291.365	303.505	323.697	261.915	315.861	307.191	312.842	299.095	319.37	306.922	289.042	320.628	341.926	307.961	289.261	260.689	314.393	307.135	314.251	309.172	195.959	314.676	302.609	314.002	321.194	265.425	308.336	304.589	310.747	321.497	332.198	320.127	313.416	313.858	276.856	316.675
EX_etoh[fe]	etoh	Ethanol	C2H6O	221.7657 ± 46.7409	131.1049 - 351.5614	217.289	225.765	175.615	267.94	261.912	258.548	163.134	240.417	206.276	242.82	195.844	226.429	162.435	226.493	200.387	260.885	286.12	212.716	268.83	199.224	255.066	210.472	245.422	253.803	191.02	250.545	228.351	222.531	222.672	164.328	254.653	213.873	217.14	177.046	206.639	222.905	193.525	160.229	241.088	217.732	191.376	180.807	182.11	151.421
EX_lac_L[fe]	lac_L	L-Lactic acid	C3H5O3	189.9345 ± 53.0041	99.6523 - 347.1019	171.625	175.403	105.554	240.015	258.146	226.923	148.856	195.81	164.886	233.147	151.193	184.401	101.59	176.419	152.493	198.943	216.123	193.271	272.67	148.516	181.433	168.744	209.71	257.23	164.675	203.216	210.655	169.17	196.81	124.849	237.503	126.803	195.678	139.974	185.227	211.75	180.094	131.199	194.813	169.161	176.509	172.934	158.782	122.823
EX_lac_D[fe]	lac_D	D-Lactic acid	C3H5O3	239.0413 ± 54.8707	65.5763 - 341.676	195.049	158.24	327.05	218.069	238.412	159.621	296.247	233.479	241.545	264.018	271.633	237.092	266.056	282.47	231.893	255.017	263.323	192.875	192.9	272.534	325.564	268.862	288.973	161.329	206.152	265.641	227.226	286.267	252.114	264.141	201.357	319.349	238.075	170.09	274.954	166.602	187.64	323.713	275.969	298.191	192.806	174.241	285.59	222.795
EX_leu_L[fe]	leu_L	L-Leucine	C6H13NO2	227.1697 ± 50.0126	92.4645 - 336.4999	171.034	174.917	323.069	203.758	207.694	156.546	294.319	236.305	207.537	213.72	225.062	189.345	249.818	251.319	186.139	187.689	218.066	166.093	278.13	277.489	239.641	223.034	189.447	222.736	214.191	201.933	235.186	260.303	283.263	269.71	154.075	288.323	218.286	230.063	233.884	167.224	187.887	306.998	263.926	231.559	160.255	163.356	272.598	200.164
EX_val_L[fe]	val_L	L-Valine	C5H11NO2	235.2112 ± 52.3792	105.6856 - 333.108	160.613	147.683	284.691	187.677	229.753	159.928	320.801	221.451	222.307	260.875	235.357	221.64	252.857	273.249	208.427	212.789	221.216	186.432	276.629	296.429	294.674	220.006	225.501	220.15	191.719	221.154	199.954	278.601	330.614	288.286	156.27	303.074	227.042	249.97	213.532	164.625	164.694	324.062	265.957	267.824	157.827	188.718	277.699	202.613
EX_ala_L[fe]	ala_L	L-Alanine	C3H7NO2	134.0045 ± 48.6993	51.1852 - 315.1703	102.303	105.369	121.917	159.561	177.464	67.2339	227.674	164.573	117.547	117.789	113.824	153.626	78.7059	94.5939	108.546	109.989	100.245	90.8154	217.933	169.469	100.271	101.242	112.152	201.931	107.771	120.401	126.16	159.724	196.74	140.867	111.265	153.089	104.042	182.393	99.4847	111.549	106.195	141.749	133.839	80.8063	101.956	85.2276	121.186	60.6232
EX_glyc[fe]	glyc	Glycerol	C3H8O3	128.4256 ± 39.7534	66.4056 - 311.5114	105.449	80.9844	97.1135	146.553	171.632	127.536	123.73	115.961	137.34	188.821	115.643	106.836	92.4336	108.562	115.849	90.8726	132.61	124.834	214.844	66.4056	122.518	135.604	121.062	139.232	97.0948	138.25	110.153	108.04	181.6	100.408	104.05	117.751	136.997	125.73	126.219	100.586	109.424	119.502	138.45	146.127	106.95	132.971	113.018	108.119
EX_ile_L[fe]	ile_L	L-Isoleucine	C6H13NO2	137.1801 ± 42.4997	60.334 - 288.0498	99.6855	114.406	84.2921	124.881	152.927	137.212	133	101.669	158.364	161.928	92.7764	79.1734	108.123	128.848	100.891	142.766	135.687	117.692	226.505	75.4582	117.859	140.206	78.7847	143.784	107.409	136.43	115.214	121.638	191.133	134.073	109.522	120.873	130.211	143.507	142.991	112.955	138.493	133.251	137.205	87.5426	89.2696	147.462	126.522	100.609
EX_gln_L[fe]	gln_L	L-Glutamine	C5H10N2O3	171.4035 ± 38.8846	74.7001 - 285.5096	173.06	180.277	88.6781	201.084	179.695	164.991	162.877	191.622	182.592	176.518	151.279	204.585	113.242	140.802	146.49	206.987	194.358	165.103	263.429	130.252	198.31	182.227	160.396	233.052	184.289	187.966	193.189	147.364	163.964	162.164	205.545	138.485	180.235	141.667	165.313	203.336	194.471	161.833	172.917	118.408	169.072	180.004	145.229	132.263
EX_but[fe]	but	Butyric acid	C4H7O2	113.5009 ± 49.7941	9.5367 - 272.2621	152.26	191.388	48.2159	164.168	90.9262	110.879	65.5089	128.3	127.892	124.025	89.2637	147.564	76.87	120.471	102.682	180.81	187.328	150.176	105.723	35.9318	112.64	140.916	83.6039	135.255	135.964	116.26	153.339	98.5536	21.0468	82.2401	162.876	84.935	125.567	28.6604	114.961	164.627	150.386	85.0348	127.453	123.151	114.179	99.9269	95.6567	91.3381
EX_h2[fe]	h2	Hydrogen	H2	164.2986 ± 48.6361	37.9258 - 266.8884	154.815	142.668	238.98	178.815	160.534	72.5984	226.492	209.716	117.775	152.974	194.926	170.351	187.632	190.286	153.189	113.828	177.636	142.386	131.601	265.326	241.796	140.116	217.222	193.794	173.501	146.945	187.972	184.776	198.996	181.357	127.243	233.941	186.872	149.252	136.795	151.138	127.64	213.985	203.934	213.55	146.096	100.144	168.88	145.713
EX_ala_D[fe]	ala_D	D-Alanine	C3H7NO2	42.402 ± 37.6116	3.8818 - 247.1113	21.7231	24.7732	6.48425	74.2927	67.5681	17.7312	49.7443	33.5849	27.5973	54.9512	43.1983	22.8243	3.8818	16.2507	31.7448	19.7554	10.1806	24.8189	27.0763	24.9553	14.6644	35.7818	17.7586	52.6762	31.1937	53.8813	33.0344	23.0631	66.0259	47.7039	32.3174	38.9486	30.0368	117.409	12.2723	12.964	43.0996	23.4364	53.5532	12.3661	20.8116	48.1318	15.2654	12.4773
EX_fum[fe]	fum	Fumaric acid	C4H2O4	114.9918 ± 32.4177	40.5028 - 241.7261	108.828	95.4187	70.8372	134.842	104.278	102.533	82.9915	137.514	112.242	109.76	81.7408	84.923	81.4866	107.313	99.3822	146.274	124.623	105.712	131.104	79.8466	169.557	126.533	118.935	96.7006	128.053	122.719	136.202	130.929	56.8502	133.207	115.153	101.079	141.589	139.273	117.267	124.348	152.75	121.27	135.317	101.762	97.9718	134.77	82.941	89.9454
EX_diact[fe]	diact	Diacetyl	C4H6O2	13.5394 ± 33.0281	0 - 238.0822	0.60608	0.64276	0.48208	9.60348	3.71944	0.99368	50.6608	0.736545	0.78208	18.9288	3.83824	0	1.04928	13.8274	7.1252	0	0	3.18068	104.885	22.3828	0.78776	0.50184	7.80404	33.8736	2.06384	6.64924	0.78648	1.78116	45.786	3.45244	1.73124	1.4578	0.9556	4.805	1.16464	11.8723	8.73516	3.3814	2.07688	0	1.76608	16.0905	0	4.76732
EX_uri[fe]	uri	Uridine	C9H12N2O6	167.6335 ± 38.08	56.8355 - 225.7476	175.414	159.124	191.216	164.062	127.36	124.274	211.793	167.329	172.304	150.268	199.302	162.304	188.848	153.587	195.837	105.179	112.409	167.896	201.546	200.154	170.4	161.781	153.94	162.907	177.629	147.816	151.377	178.683	205.955	207.774	128.552	214.785	169.194	225.748	176.299	141.505	178.281	210.098	170.06	177.694	195.51	203.098	197.526	204.071
EX_2obut[fe]	2obut	2-Ketobutyric acid	C4H5O3	94.9882 ± 44.0373	16.7299 - 220.6041	67.9497	42.5664	162.962	47.3456	113.961	62.695	208.02	123.538	78.9713	123.296	118.339	77.4793	74.4022	123.667	108.033	67.6037	79.6902	74.3282	136.831	175.907	130.789	66.743	125.324	122.532	80.6878	79.5022	59.5608	117.789	203.196	137.195	44.0659	126.743	94.2905	138.195	64.6852	49.9831	38.8591	181.326	94.8738	137.886	67.5818	61.4581	132.442	61.0308
EX_phe_L[fe]	phe_L	L-Phenylalanine	C9H11NO2	179.7614 ± 20.3503	105.688 - 216.1578	170.945	172.643	129.49	200.072	182.774	198.125	185.238	195.224	179.611	199.421	175.327	182.348	147.187	176.336	174.952	191.173	198.706	179.344	214.925	162.076	195.631	193.609	186.118	200.711	167.769	196.768	182.699	156.094	182.079	178.025	187.685	157.619	188.666	193.387	174.19	182.332	180.535	177.853	201.101	197.162	164.779	169.577	166.55	150.664
EX_thymd[fe]	thymd	Thymidine	C10H14N2O5	161.689 ± 40.1992	19.6366 - 215.5182	158.453	138.906	188.118	116.902	168.179	118.871	202.811	173.702	151.664	171.162	184.522	143.14	189.609	166.045	192.491	97.2723	117.256	165.916	205.174	200.433	200.669	140.627	191.526	158.979	162.025	138.8	124.412	181.717	195.265	203.077	117.719	208.256	180.726	215.518	148.544	147.538	134.698	207.343	161.072	197.029	179.905	189.857	187.141	202.084
EX_nac[fe]	nac	Nicotinic acid	C6H4NO2	135.9291 ± 33.3753	48.8513 - 215.4246	138.784	104.322	159.429	120.247	122.588	106.796	151.45	138.599	123.083	118.776	156.816	122.103	134.382	134.359	166.702	113.855	114.254	143.247	172.443	130.817	149.267	135.313	146.176	131.412	147.5	139.941	104.249	123.194	119.055	188.249	135.908	170.774	159.714	215.425	147.786	124.043	136.197	149.826	155.999	135.117	173.535	173.818	150.71	153.407
EX_dcyt[fe]	dcyt	Deoxycytidine	C9H13N3O4	163.1916 ± 36.0119	45.7588 - 211.7405	169.619	144.454	180.731	139.389	136.989	124.146	202.968	179.986	171.063	142.209	180.795	153.018	186.267	164.272	187.898	113.075	137.014	174.228	211.639	185.904	198.788	177.18	186.61	141.789	168.173	156.93	150.006	180.511	195.217	199.267	138.782	197.556	187.163	211.741	152.374	153.919	164.717	200.943	187.425	189.921	183.412	190.389	183.581	193.486
EX_rib_D[fe]	rib_D	D-Ribose	C5H10O5	47.9682 ± 28.1906	19.3417 - 210.2821	36.3354	26.1531	62.6341	34.7573	65.8028	30.5737	34.6676	27.7669	44.3305	51.295	32.6982	31.4618	28.4564	29.777	29.8496	48.7019	32.1682	41.2293	65.3893	34.2457	35.1404	40.7909	56.233	19.3417	33.692	54.064	36.5011	32.7288	125.102	50.5933	54.6922	47.1713	46.6592	21.5216	70.2152	27.4525	40.5603	48.6703	31.2456	31.1334	35.7894	36.3074	51.6893	32.513
EX_isocapr[fe]	isocapr	Isocaproic acid	C6H11O2	77.529 ± 54.9418	0 - 209.2908	41.528	27.1565	209.291	45.1424	56.9041	10.1929	166.578	97.3344	46.1887	61.3878	105.155	71.5803	130.126	113.85	70.8854	24.9032	53.6436	32.649	53.4667	203.841	104.302	63.8252	94.7278	68.0358	74.2044	53.8539	75.605	127.929	149.36	117.537	15.672	156.414	63.9475	78.3461	70.6413	32.0224	17.5996	166.444	105.815	132.094	40.751	18.4784	135.309	84.8162
EX_isobut[fe]	isobut	Isobutyric acid	C4H7O2	77.6338 ± 52.1613	0.4844 - 208.7948	42.5697	25.3437	192.534	53.5951	56.0205	10.0602	164.083	83.4688	38.1219	83.1354	102.906	79.0558	118.528	114.163	73.9266	31.3695	45.0534	43.3089	48.253	197.029	100.169	59.4863	81.4369	67.8388	72.3598	50.0705	75.8569	122.148	144.967	116.661	26.4782	149.395	61.5328	77.7486	61.179	30.6999	17.0433	151.717	105.097	148.881	33.1533	17.0684	125.807	84.1734
EX_tyr_L[fe]	tyr_L	L-Tyrosine	C9H11NO3	154.0784 ± 27.5597	95.3359 - 206.4323	143.965	158.066	98.11	181.941	165.044	188.08	141.33	162.793	161.066	180.62	122.789	139.313	113.622	163.124	148.457	177.221	173.871	158.787	197.791	98.3781	176.067	170.889	160.224	179.692	145.924	175.875	165.142	129.135	142.115	139.215	176.316	99.6599	171.845	172.659	159.272	168.943	168.25	122.663	175.118	154.216	137.948	157.49	106.208	122.202
EX_orn[fe]	orn	Ornithine	C5H13N2O2	102.1079 ± 23.3706	40.754 - 197.9147	95.0931	45.9528	82.3896	76.9775	134.908	90.7479	128.979	97.8557	120.226	131.444	110.876	74.5598	106.932	95.5779	103.361	94.3771	104.156	89.0663	137.422	93.8502	124.213	128.636	120.426	98.6375	78.0947	138.179	68.8645	92.8002	98.7892	106.711	85.7441	110.461	123.848	146.867	94.3663	67.5612	86.6486	108.196	88.5623	106.067	98.251	77.086	95.9676	100.858
EX_urea[fe]	urea	Urea	CH4N2O	94.8235 ± 39.1668	31.6825 - 192.7517	63.1055	36.6701	179.951	81.592	91.9288	35.4732	99.0525	94.5814	66.0022	87.212	100.835	75.3084	120.708	123.482	91.022	68.5526	69.4841	55.1672	59.6391	180.285	123.54	93.138	112.217	88.6076	96.076	93.0684	100.459	119.258	55.456	140.832	76.8566	126.324	74.6418	122.588	129.584	68.1291	69.1962	139.293	135.097	130.114	69.0633	44.7798	142.33	107.974
EX_ptrc[fe]	ptrc	Putrescine	C4H14N2	90.9614 ± 29.6366	27.317 - 190.4798	93.2077	109.409	39.2956	126.839	97.8046	77.0619	88.4073	121.162	65.3872	80.7237	88.9106	78.4542	44.533	88.0515	85.6654	92.0295	101.921	88.3496	106.947	90.1634	132.044	90.9847	92.0426	106.909	112.867	86.355	119.487	107.863	73.6259	92.582	111.101	73.1169	117.588	89.7716	75.6194	107.994	127.57	75.935	124.325	71.3579	100.342	95.0928	42.7541	58.4565
EX_arg_L[fe]	arg_L	L-Arginine	C6H15N4O2	111.0933 ± 36.8425	32.1443 - 189.791	82.374	53.3102	171.499	80.8749	126.912	60.645	117.676	113.38	97.0502	118.769	133.929	136.826	131.408	134.787	111.795	101.822	102.476	87.0501	86.6746	165.505	151.39	121.839	147.603	76.0373	98.7904	125.731	105.389	137.212	176.468	151.964	93.0831	179.525	129.188	106.336	115.699	79.4847	67.2268	160.061	134.734	158.98	104.918	70.1169	156.254	115.224
EX_tym[fe]	tym	Tyramine	C8H12NO	15.2438 ± 25.6739	0 - 179.1867	1.68793	5.81997	0.951464	5.94953	26.4849	16.1644	52.5788	3.0831	9.7072	30.301	3.83824	5.2382	0	6.60658	6.85745	5.94082	7.55923	8.2092	119.577	12.0912	4.70048	1.10051	3.51429	51.2767	3.63639	8.3224	2.92093	2.73693	46.2724	0	4.64154	2.47763	5.39122	4.805	2.48032	2.11354	1.43136	4.56624	2.07688	3.08823	2.27174	12.3559	1.92416	9.02023
EX_mal_L[fe]	mal_L	L-Malic acid	C4H4O5	22.6082 ± 25.7544	1.6315 - 178.3278	13.3225	3.54404	2.24364	17.0107	26.0938	9.60256	17.1596	16.7503	6.50904	28.628	22.9948	12.5786	7.13296	6.25992	10.6386	14.3054	9.4708	8.81924	21.7268	13.8844	11.5927	11.034	16.3846	25.2081	18.5545	29.7392	17.0999	3.67216	35.591	24.3257	7.37628	37.0598	26.8101	58.3118	5.77336	4.80528	26.4257	3.74128	12.78	18.2834	2.65056	17.7879	17.3081	9.11608
EX_cys_L[fe]	cys_L	L-Cysteine	C3H7NO2S	110.4202 ± 40.0283	14.534 - 176.1163	118.099	86.427	52.4048	109.271	113.977	119.915	119.924	116.837	160.875	130.454	57.6083	96.7682	133.233	141.894	110.137	155.27	130.476	113.284	137.042	45.3678	131.193	156.434	106.909	76.0811	126.618	131.628	128.999	172.581	82.5763	94.7339	112.061	38.2997	127.427	15.6833	120.198	125.474	137.359	143.044	110.7	129.575	85.7621	120.977	138.604	118.693
EX_actn_R[fe]	actn_R	(R)-Acetoin	C4H8O2	13.6279 ± 27.753	0 - 170.5464	1.98464	1.159	0.48208	35.0328	5.38632	13.5341	42.6054	1.82636	1.25	19.1889	5.58848	0	0.47896	13.6024	7.33688	0	0.98436	2.63228	71.8723	30.3904	3.55212	0.50184	7.80404	33.8386	1.6504	8.53028	0.78648	5.2026	80.4596	3.45244	1.73124	1.90236	1.85276	5.42356	2.05156	13.3892	7.7828	2.90452	2.07688	0	1.35516	13.7414	0	4.65944
EX_akg[fe]	akg	Oxoglutaric acid	C5H4O5	13.3018 ± 23.1328	0 - 160.646	3.24772	2.25412	2.9604	8.76568	26.4205	4.59644	16.3967	5.43892	7.1036	22.0631	3.36448	42.4909	1.79984	4.60156	4.49088	5.99356	3.5146	5.20052	17.8872	9.70908	3.93692	8.09212	13.1346	8.6484	3.251	24.3326	0	3.53644	28.9379	8.31564	5.32208	6.18192	21.5156	1.23132	1.42884	1.62552	12.2204	2.7972	1.52904	0	1.50284	13.5602	4.42516	5.93788
EX_4abut[fe]	4abut	gamma-Aminobutyric acid	C4H9NO2	56.0766 ± 30.3574	4.5129 - 148.2906	49.5946	75.7274	66.9317	71.8267	87.2499	18.2142	81.9644	110.617	39.6932	55.8741	47.2179	107.816	37.2152	29.7004	38.934	16.8643	62.8348	37.2462	55.0314	118.048	38.3319	30.9435	35.3605	85.9856	71.6764	61.8737	79.815	57.6346	118.586	51.5098	27.9919	63.2973	69.0421	30.9568	38.4183	68.4576	64.9577	59.7246	34.6087	27.9306	60.6808	23.9751	37.7098	35.6184
EX_cytd[fe]	cytd	Cytidine	C9H13N3O5	111.9372 ± 21.5527	28.3351 - 148.051	113.993	89.7107	117.71	103.216	114.199	96.2499	134.949	117.835	114.289	121.579	119.38	98.8936	119.137	107.503	125.483	101.035	98.9084	116.348	137.188	120.863	133.143	114.215	127.028	101.934	110.719	116.848	95.6408	118.613	128.49	135.133	103.894	130.577	125.085	142	110.804	100.221	109.352	133.468	124.155	126.663	119.433	124.289	119.265	127.229
EX_cit[fe]	cit	Citric acid	C6H5O7	13.6406 ± 20.2379	0.4584 - 147.053	5.63959	2.52398	2.60939	11.8059	29.9907	3.96291	12.0701	1.51766	4.06618	22.1082	16.3965	4.0767	2.08042	4.18346	3.55742	7.44346	3.98355	7.80754	7.81442	0.4584	10.2835	5.77452	18.015	2.66727	5.81161	21.6344	3.21076	4.04534	5.41372	10.9041	9.78817	31.7526	16.901	6.67519	3.50422	2.80743	11.1499	4.35067	3.99939	4.23331	2.57985	10.7433	4.47896	7.87427
EX_acgam[fe]	acgam	N-Acetyl-D-glucosamine	C8H15NO6	57.2604 ± 34.1757	8.4085 - 144.4252	32.1984	26.2924	141.893	29.0422	35.6774	23.2127	88.1727	78.605	40.0168	61.0191	94.5107	52.1212	79.2425	51.8701	49.2393	25.7841	53.134	26.3588	47.5576	144.425	85.4922	64.5825	74.1944	34.6356	35.493	51.3401	25.7694	97.4464	89.4596	63.0267	15.1284	142.113	56.293	71.5743	59.7788	24.0989	24.0871	118.577	98.3311	110.565	36.1061	26.8016	100.098	58.7518
EX_4hbz[fe]	4hbz	4-Hydroxybenzoic acid	C7H5O3	12.7213 ± 24.602	0.0001 - 141.3955	1.01033	0.642552	0.481503	9.80281	26.0488	0.993344	35.8398	0.000372502	2.4338	20.536	0.728508	0.617196	0.000260123	4.69753	4.04936	1.17924	0.000316975	6.06087	58.0696	0.539525	2.76398	0.501435	7.80379	20.918	1.64995	15.4417	0.786066	2.48197	7.24193	5.77003	4.74729	3.72068	12.9059	3.49767	1.16372	0.596786	8.83817	2.37936	2.07639	0.000340591	1.3546	14.7139	0.000394768	9.16091
EX_his_L[fe]	his_L	L-Histidine	C6H9N3O2	91.4891 ± 16.9635	49.2093 - 132.6151	94.9169	89.7748	70.1099	108.486	90.1775	109.105	71.3048	96.1365	97.1152	105.429	73.6739	81.7797	77.4228	86.4259	87.691	105.766	102.645	82.8255	132.615	56.3906	70.2727	116.971	75.4847	115.134	89.377	110.472	104.878	65.1421	103.81	81.0038	103.004	68.3242	83.6057	116.989	113.71	94.1753	102.108	62.5036	103.185	91.7141	85.8372	83.1816	80.5856	74.743
EX_glcn[fe]	glcn	Gluconic acid	C6H11O7	17.5819 ± 17.0322	0 - 132.4442	10.7547	3.89192	0.9524	14.0774	33.7691	10.6664	24.8099	17.7872	14.2534	32.8627	9.4884	3.62444	2.27e-14	30.4941	17.6175	30.5159	18.4808	24.3557	8.71548	7.984	30.5249	3.927	38.2993	5.13827	6.5722	29.6436	5.126	30.9573	31.5745	18.5543	21.7528	3.56388	30.9226	1.60764	3.39339	16.4684	11.1131	25.3139	14.3204	25.7308	13.5724	30.7814	2.27e-14	16.2134
EX_hista[fe]	hista	Histamine	C5H10N3	14.1748 ± 21.1294	0 - 121.5181	1.68832	5.82045	0.9516	5.44487	26.4926	16.1665	51.5894	3.08338	9.70969	29.9044	3.83824	5.23909	0	6.09334	6.41278	5.94249	7.55993	8.21032	111.615	12.0927	4.70039	1.10068	3.51466	51.2809	3.63626	8.32361	2.92148	2.73722	34.4233	0	4.64111	2.47771	5.3925	4.80473	2.48046	2.1137	1.43116	4.56643	2.07688	3.08875	2.27169	11.6158	1.92433	9.02063
EX_fru[fe]	fru	D-Fructose	C6H12O6	65.1897 ± 24.7721	21.1903 - 121.1983	53.6968	68.9128	81.8022	99.2301	61.4678	121.198	93.4502	73.8173	55.6024	80.4537	88.2674	47.3748	35.4516	57.5129	48.2164	27.2411	74.0733	51.9618	54.6826	97.0896	57.7912	65.4238	55.213	59.4799	38.0344	55.8638	44.4156	59.1336	55.9183	47.8037	34.6336	120.892	67.1004	101.489	46.7234	39.5529	38.238	88.1975	119.216	79.8634	37.3388	56.0118	66.2698	42.8638
EX_15dap[fe]	15dap	1,5-Diaminopentane	C5H16N2	12.1496 ± 20.8667	0 - 120.4721	2.46332	1.22976	0.46952	10.7059	30.5347	4.0768	12.2362	0	2.83992	17.9748	14.0128	1.22824	0	2.80772	2.26568	3.24316	0.49564	4.7796	8.35936	6.9516	11.1431	2.4404	12.6802	2.35052	3.76848	15.6414	0	3.041	17.2776	10.571	2.33564	31.2934	20.8413	0	0	0	4.779	1.08432	1.72972	2.01268	0	10.2557	0	6.8818
EX_ocdca[fe]	ocdca	Stearic acid	C18H35O2	91.7771 ± 16.4883	18.7731 - 120.2874	96.0303	97.6774	115.068	82.2378	105.557	75.4336	102.74	95.7924	83.7206	93.7983	97.5166	78.9977	104.424	93.1515	97.9496	52.2208	68.1671	95.0854	62.907	107.396	86.5829	75.5008	87.4915	85.9068	97.9869	81.0157	89.2178	94.8982	109.192	102.755	74.8301	103.064	102.208	93.0999	82.4392	87.7752	89.4509	101.707	86.3139	98.7379	97.6072	102.2	91.5936	109.147
EX_oxa[fe]	oxa	Oxalic acid	C2O4	11.5024 ± 15.1909	0.563 - 119.2796	9.3566	6.00959	1.99634	6.78173	13.8869	1.99014	12.7983	7.37632	4.19844	31.2639	3.99568	3.17336	0.563035	7.98931	5.43987	5.20904	8.96548	8.32843	4.08459	1.59608	10.8804	3.3549	14.6086	4.86628	4.39053	15.1906	5.35721	10.7294	7.48832	13.6384	14.1323	1.81158	12.4749	1.56414	13.9311	8.98673	9.81799	6.60356	11.6324	4.21318	9.75938	23.6905	0.870444	19.9863
EX_trp_L[fe]	trp_L	L-Tryptophan	C11H12N2O2	56.5401 ± 21.8839	10.936 - 118.6618	32.789	19.3613	79.6127	50.4281	74.8744	73.7857	86.7197	64.1063	43.5101	64.5528	58.7969	37.5787	36.701	52.206	44.5999	32.8429	32.0343	30.5765	60.6971	86.0295	40.2453	56.7021	38.5394	71.9628	59.9585	68.0836	48.1732	48.5568	87.7997	70.0057	27.6781	48.9822	48.6931	109.928	62.239	38.8799	53.1935	61.7216	61.0302	61.4665	33.3206	45.0956	73.7593	45.3947
EX_h2s[fe]	h2s	H2S	H2S	65.1537 ± 21.9458	14.534 - 118.3618	48.7837	33.7303	52.4048	44.7473	113.977	67.926	91.338	77.4754	76.4686	111.048	51.2587	54.5864	70.6876	68.4978	56.9849	64.6595	62.406	48.2718	78.9508	45.3678	54.8433	71.8713	76.2697	62.1152	49.6158	69.8894	62.7915	96.5728	82.5763	54.4444	42.0355	38.2997	65.0807	15.6833	67.3907	47.249	42.2948	81.6307	58.2738	87.4414	46.4599	44.5397	85.4012	58.8276
EX_btd_RR[fe]	btd_RR	(2R,3R)-2,3-Butanediol	C4H10O2	3.6286 ± 13.0055	0 - 117.2602	1.01064	0	0	2.63852	3.24408	0	10.771	0	0	16.9525	0	0	0	1.83212	0.71268	0	0	0	3.65768	0	2.76436	0	7.80404	0.47972	0.4278	6.64924	0	0.4308	1.04488	3.45244	0	0	0.40024	0	0	0	4.35648	0.66004	0	0	0	6.39364	0	0
EX_gcald[fe]	gcald	Glycolaldehyde	C2H4O2	13.6999 ± 13.9713	0.563 - 115.5768	7.79938	6.44323	1.99634	8.70156	20.8644	8.56234	21.9771	12.6581	11.4662	31.6429	7.65183	2.733	0.563035	22.7328	14.7003	19.9188	12.6457	16.7516	13.1531	12.8006	39.3434	3.3549	39.4363	9.83701	7.25259	18.6072	5.35721	22.8994	12.8517	11.8819	16.0231	1.00102	24.8452	1.56414	2.10792	15.1471	7.39554	19.3288	11.9715	18.0326	10.8018	26.2939	0.870444	10.9059
EX_ins[fe]	ins	Inosine	C10H12N4O5	90.5457 ± 15.6186	24.0284 - 114.8445	90.6651	79.547	91.6875	90.6055	95.6768	84.5943	103.358	89.2835	98.0612	98.4219	99.3072	72.6396	95.382	59.5057	97.5491	67.6753	61.5892	90.5623	109.028	98.4283	86.6643	100.753	83.26	91.4533	90.0589	99.6494	76.6162	84.7926	90.8478	101.322	89.5882	98.6303	102.719	113.871	100.929	91.5833	96.6586	97.6818	95.3541	94.4557	97.085	100.944	94.2663	102.654
EX_gua[fe]	gua	Guanine	C5H5N5O	53.0727 ± 20.4883	7.4927 - 113.4938	51.0096	33.7953	40.0912	31.3045	84.2518	44.1558	52.6991	64.9285	56.607	85.9204	69.4243	45.8064	37.1716	59.9872	70.0181	57.9816	54.8521	51.1101	44.2613	59.6295	96.0217	44.6816	85.2129	47.7618	31.6202	61.6036	38.5257	57.6869	50.862	72.2257	35.8419	77.7066	68.3935	113.494	33.677	28.6239	32.2132	72.4442	47.8608	66.1635	51.88	40.7569	53.9025	35.5206
EX_trypta[fe]	trypta	Tryptamine	C10H13N2	12.0382 ± 17.7924	0 - 109.9619	1.68817	5.59649	0.784325	4.67931	26.3248	15.8206	39.0078	3.08383	9.43562	29.1875	1.5825	5.23927	0	5.0848	4.84847	5.94254	7.56055	7.08121	81.6746	11.7008	4.19609	0.926425	3.51487	41.3265	3.06743	7.78602	2.64649	2.73764	25.9285	0	4.41453	1.96587	5.19905	3.09267	2.07227	1.90609	0.94182	3.95029	1.34621	3.08872	1.65676	9.67574	1.92448	7.33075
EX_csn[fe]	csn	Cytosine	C4H5N3O	19.2301 ± 18.438	0.001 - 109.4709	15.1176	3.89192	1.37427	27.7437	16.3427	16.0864	13.9114	36.092	15.7713	14.5347	14.6077	5.46134	1.38033	28.6623	28.8933	31.0708	19.2465	20.6767	7.15363	7.98821	61.3533	15.8159	47.7629	22.3583	19.8211	23.2869	24.6432	34.2459	9.4568	36.3047	18.1684	6.61982	35.7741	109.471	4.94206	20.3024	23.1214	25.4126	42.9649	31.1631	14.3814	31.0431	7.98684	11.0636
EX_13ppd[fe]	13ppd	Propane-1,3-diol	C3H8O2	3.4732 ± 11.9899	0 - 108.0653	0.60608	0	0	2.63852	3.24408	0	10.771	0	1.53976	14.7052	0	0	0	1.26876	0.71268	0	0	0	0.40496	0	0	0	7.80404	0.47972	0.4278	8.824	0	0.4308	1.64192	3.45244	0	0	1.964	0	0	0	4.35648	0.66004	0	0	0	6.39364	0	0
EX_ade[fe]	ade	Adenine	C5H5N5	59.1746 ± 20.1327	16.8242 - 106.6188	59.3913	34.8404	40.5726	35.9538	88.4496	46.5642	83.0315	68.1198	63.9858	89.5872	75.1303	47.1915	38.2055	67.1487	79.1056	66.0419	60.3282	59.1648	97.6593	64.1071	94.1601	45.181	89.2845	72.8871	32.8419	62.4592	54.9467	57.4181	71.955	79.6243	44.4622	79.2871	72.7882	106.619	34.3016	31.8573	33.7071	74.7268	50.5445	77.4871	54.3693	49.699	54.4743	40.6664
EX_isoval[fe]	isoval	Isovaleric acid	C5H9O2	38.7032 ± 27.445	0 - 104.6454	20.764	13.5782	104.645	22.5202	28.452	5.09646	83.1572	48.6672	23.0943	30.6598	52.5776	35.7902	65.0628	56.8726	35.4017	12.4516	26.8218	16.3245	25.4381	101.921	52.1508	31.9126	47.3639	34.0179	37.1022	26.927	37.8025	63.9647	72.7337	58.7684	7.83602	78.2068	31.9738	39.173	35.3207	16.0112	8.79981	83.222	52.9073	66.0472	20.3755	9.1488	67.6543	42.4081
EX_12ppd_S[fe]	12ppd_S	(S)-Propane-1,2-diol	C3H8O2	3.3482 ± 11.5767	0 - 103.8297	0.60608	0	0	2.63852	3.24408	0	10.771	0	0	14.7052	0	0	0	1.26876	0.71268	0	0	0	0.40496	0	0	0	7.80404	0.47972	0.4278	8.824	0	0.4308	1.04488	3.45244	0	0	1.964	0	0	0	4.35648	0.66004	0	0	0	6.39364	0	0
EX_ura[fe]	ura	Uracil	C4H4N2O2	40.2538 ± 22.0176	0.6617 - 102.3634	47.5846	22.2154	6.95969	39.0565	65.0021	63.0852	24.3985	40.0844	50.1063	65.8045	33.4183	32.7051	42.4498	56.4014	52.6436	61.411	55.9172	60.8295	44.6636	22.0787	82.1692	58.3642	80.5435	23.1653	36.4835	48.3656	40.3665	48.6652	9.17535	28.3338	52.7475	19.1568	66.9346	8.89075	23.0038	40.3516	23.8027	54.2008	67.1958	74.7094	32.1068	54.9311	29.6854	40.9325
EX_gsn[fe]	gsn	Guanosine	C10H13N5O5	73.6352 ± 19.1001	1.6254 - 102.0463	77.3181	68.0668	72.6202	60.0514	89.3716	63.2843	93.2991	81.3526	86.1048	83.4672	87.1947	69.474	78.6349	72.2682	86.939	35.0438	66.4455	80.5733	47.1397	85.6327	96.0609	85.0693	90.4876	68.1035	73.1329	87.5594	41.7638	83.1338	80.3063	87.7623	58.7806	81.524	91.4909	102.046	74.3287	76.2126	77.3117	91.5125	74.3565	84.9782	84.7953	88.724	81.4375	87.2474
EX_adn[fe]	adn	Adenosine	C10H13N5O4	78.748 ± 12.4714	14.8182 - 100.7291	76.3195	66.4945	78.3356	75.7385	83.1066	70.2142	89.4648	76.7115	81.7008	83.0575	82.7155	65.0896	84.3281	73.9326	82.781	74.1607	66.824	76.6119	92.078	85.7242	87.0035	83.6786	82.5717	76.3653	75.5128	83.1656	70.1505	81.7736	82.5758	86.9372	74.8026	83.1408	86.3857	97.6931	83.446	77.2429	79.9967	86.558	80.1356	83.42	81.4868	85.8989	79.544	89.4756
EX_dad_2[fe]	dad_2	Deoxyadenosine	C10H13N5O3	79.324 ± 11.5337	25.6404 - 100.3457	76.6945	67.155	78.6061	75.9028	82.835	70.498	89.869	76.7233	81.89	82.702	82.763	65.156	83.7508	74.0718	82.8932	74.2887	67.1207	77.3038	92.1109	86.0264	87.2487	83.5545	82.662	76.567	75.7619	83.0458	69.9927	81.7613	82.8561	86.8673	75.1383	83.157	86.3666	97.5396	83.6415	77.5265	80.2349	86.6095	80.0959	83.3628	81.8334	86.7667	79.5297	89.6438
EX_hdca[fe]	hdca	Palmitic acid	C16H31O2	50.1639 ± 11.1112	18.777 - 96.5509	47.2258	47.8234	67.3659	44.2878	71.4578	38.5736	53.648	46.6192	42.879	52.4238	49.9198	39.262	55.5119	45.1446	48.1939	32.9201	36.3579	48.6738	34.8339	58.6858	45.9816	38.0287	45.2145	46.7468	48.2385	45.5603	44.0967	48.4597	55.6498	53.4647	38.6465	54.7487	56.8954	45.7482	41.1045	42.8117	44.2442	52.4018	44.9974	49.1594	47.6697	53.0352	44.5444	60.6722
EX_indole[fe]	indole	Indole	C8H7N	46.5553 ± 22.3346	10.2767 - 96.1563	22.2592	15.3746	88.4216	30.9568	71.7874	13.8287	95.4534	53.2822	39.6819	41.1211	64.9756	41.5262	32.7777	58.3096	40.5404	36.1344	34.701	31.3925	61.9675	94.7957	39.5187	50.6555	38.0236	63.7609	65.1975	48.5858	34.3627	54.685	93.4305	76.3496	21.3465	54.5069	44.0815	21.2832	51.1566	32.2277	23.3524	69.1907	52.4598	66.8785	31.384	15.4416	81.4383	41.9064
EX_ttdca[fe]	ttdca	Myristic acid	C14H27O2	45.9522 ± 12.0105	18.5187 - 95.4237	42.8335	43.5308	66.3303	38.6362	67.7914	32.7393	50.3261	41.9287	37.7623	48.3634	45.9765	33.5425	52.5007	40.4055	43.9631	26.4647	30.1543	44.1503	28.3764	56.2036	41.3821	32.1037	40.4871	42.2748	43.7923	39.8783	39.183	43.9312	52.3067	49.7259	32.6499	51.233	52.6193	41.1097	35.6921	37.6838	39.2441	48.8015	40.2337	45.0894	43.3514	49.1791	39.7053	57.7882
EX_met_L[fe]	met_L	L-Methionine	C5H11NO2S	37.7626 ± 18.3168	1.0983 - 94.1928	33.9391	19.613	31.7622	31.3181	73.6488	35.85	77.9748	63.0173	45.3707	76.6894	36.9979	25.3454	19.5363	44.806	47.9835	45.6133	45.4055	50.039	29.1345	38.4642	72.8985	30.5879	83.0153	42.5929	23.4515	40.0505	40.9305	62.8032	48.9003	33.1238	33.7801	25.2009	49.048	10.8441	22.0575	34.3328	17.5935	64.8547	35.0667	64.1055	33.6692	33.6269	23.4687	22.6084
EX_3mop[fe]	3mop	3-Methyl-2-Oxovaleric Acid	C6H9O3	32.6272 ± 16.1579	7.434 - 89.4499	27.9974	20.9666	26.7033	24.9221	48.9264	36.6791	20.5936	21.2782	49.2282	54.8894	10.6213	23.641	48.2755	30.1782	26.4714	35.526	34.0605	26.3205	64.8126	16.9836	24.4394	58.8124	13.9893	33.505	31.4881	38.7439	28.8894	22.7687	23.5619	24.4172	36.9814	26.7778	27.1189	7.43403	44.2624	29.485	27.1994	27.028	30.7132	40.5811	29.7189	25.2724	28.3828	40.1043
EX_dgsn[fe]	dgsn	Deoxyguanosine	C10H13N5O4	28.5151 ± 18.2584	0.904 - 89.0289	29.4536	20.2974	4.01124	13.2168	44.3236	32.2851	62.5346	29.5349	38.4997	48.9216	21.3934	16.5461	2.45856	43.0261	43.7371	52.7046	33.3894	43.4461	83.6231	12.8414	63.3368	16.6333	62.475	34.9254	13.6538	23.609	21.7305	35.698	45.5615	32.0664	34.6857	4.8996	43.9257	10.0843	11.6058	20.7729	11.3462	46.1538	20.3838	49.0332	23.5998	36.3489	10.6444	20.5264
EX_hxan[fe]	hxan	Hypoxanthine	C5H4N4O	39.4532 ± 13.6778	14.8911 - 87.9223	40.7222	31.1799	19.7925	44.1168	34.6637	43.4126	21.9092	25.3024	52.6214	36.2882	35.2361	31.1688	42.7352	38.7149	33.7313	55.2073	37.6359	37.1422	38.0431	17.0891	36.713	67.4639	32.7849	36.3444	41.3215	52.1566	37.1128	35.6218	16.1486	25.1267	53.4939	24.386	43.2447	22.8598	59.432	46.6239	49.334	27.7064	38.5508	28.4815	42.1862	39.9276	37.9745	38.0648
EX_chor[fe]	chor	Chorismate	C10H8O6	18.6227 ± 14.7724	0 - 86.6588	20.0525	6.95552	27.2189	16.1178	19.7085	7.92838	10.828	29.7195	12.818	19.8258	38.5165	17.66	14.935	17.8927	19.3016	11.7021	24.2179	8.93967	1.97948	24.0861	21.55	18.9603	23.1424	12.2449	13.5768	28.7143	22.141	19.5155	3.20697	26.3026	6.79937	42.8302	22.561	86.6588	16.9494	4.44792	18.9981	27.9866	22.1037	24.0596	11.1188	10.1216	27.4235	13.3972
EX_pyr[fe]	pyr	Pyruvic acid	C3H3O3	29.1035 ± 14.661	0.4698 - 76.326	34.498	37.092	16.1696	34.98	26.7714	34.1777	22.6063	27.0746	41.3977	27.5202	44.2132	34.1133	30.9606	37.7478	29.1286	72.1002	35.3608	40.9047	31.6628	11.9625	76.326	30.4419	62.6575	47.2071	14.5231	32.0975	12.1645	37.1527	29.5666	24.5822	64.0884	36.6319	47.0207	11.0763	24.4771	55.009	16.8494	35.25	28.8427	38.4909	20.8314	28.4485	10.65	19.967
EX_5mta[fe]	5mta	5'-Methylthioadenosine	C11H15N5O3S	4.7948 ± 10.0962	0 - 71.4234	1.01022	0	0	3.9565	8.28683	0	7.0564	0	2.35934	12.0358	0	0	0	1.82003	0.712666	0.575829	0	2.47992	0.895126	0	2.76151	0	7.14675	0.479711	0.427792	8.73004	0	1.31894	3.05865	3.10048	4.0962	0.810516	6.27334	0	0	0	7.72747	1.08428	0	0	0	5.79979	0	3.07906
EX_spmd[fe]	spmd	Spermidine	C7H22N3	4.7946 ± 10.0959	0 - 71.4211	1.00985	0.000252596	0.000116621	3.95629	8.28614	0.000381441	7.05578	0.000362722	2.35896	12.035	0.000365648	0.000853083	0.000260075	1.81976	0.712129	0.575563	0.000330493	2.47966	0.894007	0.000292533	2.76126	0.000275161	7.14636	0.479265	0.427602	8.72961	0.000422321	1.31886	3.0566	3.10007	4.09594	0.81021	6.27314	0.00027873	0.000132303	0.000108049	7.72727	1.0841	0.000156563	0.000440846	0.00024761	5.79948	0.000333932	3.07882
EX_xtsn[fe]	xtsn	Xanthosine	C10H12N4O6	4.4882 ± 11.1997	0 - 71.4172	0.40456	0	0	4.081	21.0538	0	0	0	1.65216	3.0652	0	0.349142	0.334553	0	0	1.55034	0	3.36356	0.4902	0	2.76436	0.484725	0	0	0	8.43024	0	2.05148	3.85524	2.31808	4.09644	2.2636	10.7373	0	0.370759	0	4.32508	0.42428	0	0	0	2.62976	0.437858	4.76308
EX_xan[fe]	xan	Xanthine	C5H4N4O2	13.1128 ± 9.8531	0 - 67.9913	12.2967	5.52192	4.4496	8.24125	17.6359	8.04083	4.78227	3.51567	14.9483	16.2615	16.4812	0.898897	21.131	12.7898	9.31556	7.3265	4.68391	4.5676	16.6448	16.8791	12.4484	23.2168	9.03606	15.2049	12.127	21.8196	3.25094	8.37552	21.5209	0	7.43563	3.1571	10.539	17.7508	32.3628	6.4225	17.0516	2.11065	2.27e-14	2.50558	15.9724	17.5663	6.76975	15.5896
EX_acac[fe]	acac	Acetoacetic acid	C4H5O3	17.9989 ± 10.6447	3.2482 - 63.1014	6.96312	7.92016	26.2143	14.4214	30.4061	12.395	9.89868	15.0859	18.3996	11.6489	22.9542	8.05064	11.5824	14.0858	12.6824	22.1397	13.9218	12.4672	28.0707	11.8548	19.7027	18.6008	12.8854	8.50512	18.2114	17.5734	18.1177	15.7859	3.2482	25.6467	18.6746	54.5481	17.6302	7.43452	26.823	14.7578	19.2115	17.7315	13.1979	19.1301	20.0942	8.17576	19.512	10.7308
EX_pac[fe]	pac	Phenylacetic acid	C8H7O2	19.6587 ± 14.0239	0 - 61.2817	10.8521	12.1315	39.9322	10.5092	17.2228	10.3424	55.0152	26.8033	10.8935	22.1934	30.8082	18.026	12.7257	12.7053	14.7956	8.85028	15.0001	16.84	21.3789	59.9809	18.3812	24.346	17.9597	20.9432	12.4076	16.5341	13.6846	22.614	46.1904	17.6514	17.1426	26.823	12.218	12.1914	19.101	11.5205	11.8845	51.1621	33.9082	61.2817	9.61556	7.203	46.0797	23.4702
EX_ribflv[fe]	ribflv	Riboflavin	C17H20N4O6	33.5798 ± 10.2088	9.3177 - 57.0313	38.6172	32.9781	24.4248	54.3351	40.1604	28.3985	20.3152	41.6427	33.1392	40.4418	26.286	27.6074	12.5476	33.5994	34.8999	50.6112	44.4247	41.7835	28.996	20.4544	51.6614	33.5157	49.8939	46.5545	38.4402	38.4864	44.9156	36.2564	16.2175	39.3043	44.8707	25.1056	45.1979	45.5701	31.746	48.2587	40.1513	31.0768	45.1295	30.5852	41.3116	33.1152	32.1576	16.6906
EX_rbflvrd[fe]	rbflvrd	Reduced riboflavin	C17H22N4O6	32.1859 ± 11.4937	4.9971 - 54.016	39.4586	33.8195	23.6575	52.9502	41.0018	29.2399	21.1566	42.4841	33.9806	41.2832	26.9565	28.4488	13.389	34.4408	35.7413	51.4534	45.2661	42.6249	29.8374	21.2873	52.5028	34.3571	50.368	38.0906	39.2816	39.3278	45.757	37.0978	11.3036	40.1387	45.7101	10.3577	46.0393	7.89167	32.5874	49.0287	40.9927	31.9182	45.9709	31.4266	40.1524	33.9566	32.999	17.532
EX_ctbt[fe]	ctbt	Crotonobetaine	C7H13NO2	4.7498 ± 10.2345	0 - 50	0	0	0	6.0292	27.2906	0	0	0	1.65216	2.86544	0	0	0	0	0	1.59008	0	4.25252	0	0	0	0	0	0	0	10.0519	0	2.6102	4.37992	3.11428	4.09644	2.92104	13.7212	0	0	0	4.0032	0.42428	0	0	0	3.12136	0	6.8818
EX_gbbtn[fe]	gbbtn	Gamma-butyrobetaine	C7H15NO2	4.7498 ± 10.2345	0 - 50	0	0	0	6.0292	27.2906	0	0	0	1.65216	2.86544	0	0	0	0	0	1.59008	0	4.25252	0	0	0	0	0	0	0	10.0519	0	2.6102	4.37992	3.11428	4.09644	2.92104	13.7212	0	0	0	4.0032	0.42428	0	0	0	3.12136	0	6.8818
EX_26dap_M[fe]	26dap_M	Meso-2,6-Diaminoheptanedioate	C7H14N2O4	14.5003 ± 8.7022	0.0044 - 43.3367	13.0646	7.62207	28.2059	6.17872	20.6127	7.62464	13.8504	17.565	6.08845	24.0889	24.4732	11.9567	12.0745	21.9606	16.4389	5.79975	10.5525	5.3594	9.43067	24.3585	16.3908	14.6185	14.8011	9.99697	5.02051	23.1321	14.0834	20.331	29.0709	13.4058	5.79717	43.3367	18.3972	26.2661	19.0924	2.24458	5.77981	16.4797	14.273	17.6714	9.82557	6.89058	16.986	12.1247
EX_glyb[fe]	glyb	Betaine	C5H11NO2	6.0788 ± 10.1292	0 - 42.251	1.01064	0	0.46952	7.2798	24.9258	0	10.771	0	0.81964	16.9987	0	0.60608	0.57032	1.83212	0.71268	1.17284	0.49564	2.71712	0.40496	0	3.4472	0.59884	8.25464	0.47972	0.4278	13.1685	0	2.48228	4.01448	5.77052	0.4384	2.2636	10.1561	0	0	0	4.35648	1.08432	0	0	0	9.0234	0	5.1816
EX_tma[fe]	tma	Trimethylamine	C3H10N	5.7703 ± 8.1302	0 - 41.251	1.01064	0	5.36968	7.78496	11.3045	1.03708	6.24236	0	1.47352	16.2085	0.44204	1.12152	2.01032	2.34516	2.01476	2.09028	0.99544	3.37936	8.35936	0.463	4.3804	1.624	10.028	0.47972	0.4278	13.7348	0	2.48228	41.251	6.95888	0.4384	2.91092	10.1561	1.0386	3.23208	0	4.77904	2.791	0	0	0	9.76408	0	5.84804
EX_fol[fe]	fol	Folic acid	C19H18N7O6	9.5731 ± 7.3474	0.2842 - 39.3898	6.67099	5.92862	0.773263	5.52689	16.4211	8.64729	11.0536	12.7433	10.971	16.3638	6.76524	2.22815	0.617877	21.6543	12.6711	19.9483	12.7688	15.5144	12.9729	12.9928	39.3898	3.47868	31.6499	9.41762	5.86423	10.2961	4.85901	22.5539	11.9788	8.44476	15.6366	1.07541	21.7568	1.57639	2.18344	15.2236	3.16267	16.5838	11.5178	17.5086	9.91944	19.1155	0.888022	9.798
EX_phenol[fe]	phenol	Phenol	C6H6O	2.0961 ± 4.2534	0 - 36.8886	0.39988	1.69522	5.10328	0	0.749171	1.15981	11.6502	0	1.63954	1.15542	1.00104	4.3688	1.07193	0.907177	1.87896	0.540946	3.34988	1.20318	5.77824	10.2963	1.21585	2.33381	0.511606	0.747906	1.86406	1.94001	0	3.69658	36.8886	2.49726	0.544311	1.89425	1.81024	0.622373	2.16053	0	0.397227	2.19217	1.62373	0.599996	1.79373	0.758639	4.44703	0.465806
EX_dtmp[fe]	dtmp	5-Thymidylic acid	C10H13N2O8P	8.4425 ± 9.862	0 - 36.8197	6.15676	1.4648	4.10196	1.35979	36.8197	0.512695	1.30381	10.9637	7.30099	2.13874	3.86264	15.6919	0	22.8776	6.86083	15.6936	14.5535	2.76713	1.61981	3.92831	8.43963	4.98018	27.8202	5.77944	3.80115	2.03456	14.5846	36.7634	11.2709	0.714622	4.06296	0	1.79519	0	2.08514	0.547593	0	8.04279	12.26	18.7335	0	0	31.2671	0.41235
EX_g6p[fe]	g6p	Glucose 6-phosphate	C6H11O9P	6.6294 ± 10.1806	0 - 36.8066	0.60608	0	0	8.66772	30.5347	0	10.771	0	1.65216	19.8179	0	0	0	1.83212	0.71268	1.59008	0	4.25252	3.65768	0	0	0	7.80404	0.47972	0.4278	16.7011	0	3.041	5.4248	6.56672	4.09644	2.92104	14.1215	0	0	0	8.35968	1.08432	0	0	0	9.515	0	6.8818
EX_glyc3p[fe]	glyc3p	Glycerol 3-phosphate	C3H7O6P	19.3999 ± 11.2147	0.4666 - 36.7616	8.51054	6.30257	23.4829	11.0013	30.8452	2.18701	22.5317	15.5128	14.7104	35.8697	19.296	36.688	7.13376	12.7415	10.6719	6.31392	11.7931	10.5216	31.0932	36.6921	12.7569	21.0101	22.7635	20.0796	15.3058	36.699	5.07052	7.83102	36.7165	21.66	9.95641	23.0558	17.9113	6.30696	5.97054	2.82618	10.5761	30.688	25.5874	36.6721	7.41523	15.5297	36.6997	16.0906
EX_tmao[fe]	tmao	Trimethylamine N-oxide	C3H9NO	5.1441 ± 7.1937	0 - 36.0333	1.01064	0	2.62444	7.78496	11.3045	0	6.24236	0	1.47352	16.2085	0.44204	1.12152	2.01032	2.34516	1.68408	2.09028	0.99544	3.37936	1.72788	0	4.3804	0.72148	10.028	0.47972	0.4278	13.7348	0	2.48228	12.267	6.95888	0.4384	2.91092	10.1561	0.43068	3.23208	0	4.77904	2.791	0	0	0	9.0234	0	5.84804
EX_Lcystin[fe]	Lcystin	L-Cystine	C6H12N2O4S2	23.7358 ± 7.2402	4.9471 - 35.7709	24.6312	14.5999	23.5161	20.1975	29.8913	22.68	21.7741	33.3047	31.6151	32.2751	16.1651	25.775	13.489	29.8375	26.46	27.6848	31.1228	24.3981	29.9374	21.3542	24.2978	29.2613	34.8975	25.9574	19.6761	29.6097	26.6347	35.7709	11.304	19.1896	20.4077	10.3078	25.5151	6.50527	22.0887	19.366	18.7296	32.0182	26.1013	31.5266	18.1267	20.0901	31.5712	17.632
EX_ncam[fe]	ncam	Niacinamide	C6H6N2O	11.0699 ± 7.8779	0 - 34.2679	12.3323	5.32594	19.7162	5.50181	12.6533	6.77161	13.9976	16.8843	5.74921	12.0244	34.2679	15.4112	18.6331	11.866	15.6336	9.39949	16.2358	5.57725	2.43937	23.485	18.4963	11.6744	18.2733	6.26583	5.33954	10.4755	4.3413	11.8271	4.95049	20.7101	3.22829	33.5821	11.8003	27.5737	11.8359	2.789	4.94143	17.0579	11.1238	14.0216	15.5454	2.93251	20.712	10.493
EX_idon_L[fe]	idon_L	L-Idonate	C6H11O7	1.8195 ± 4.9759	0 - 31.851	0	0	0	1.38492	9.55288	0	0	0	1.65216	0.54624	0	0	0	0	0	1.17956	0	1.35456	0	0	0	0	0	0	0	1.349	0	0.58424	2.2158	0.75876	0	0.75736	3.12304	0	0	0	0	0	0	0	0	0.47312	0	2.41828
EX_btoh[fe]	btoh	1-Butanol	C4H10O	2.4794 ± 5.8618	0 - 30.8804	0	0	0	1.46712	0	0	0.98868	0	0	0.40416	14.0128	0	0	0.51304	1.10448	0	0	0	7.9544	0	4.8944	0	1.86836	0	2.38068	0	0	0	11.8528	4.00424	0	28.3724	0	0	0	0	0.42252	0	1.72972	2.01268	0	0.74068	0	0
EX_glutar[fe]	glutar	Glutaric acid	C5H6O4	2.0798 ± 5.7061	0 - 30.8804	0	0	0	0.96196	0	0	0	0	0	0	14.0128	0	0	0	0.6596	0	0	0	0	0	4.8944	0	1.86836	0	2.38068	0	0	0	0	4.00424	0	28.3724	0	0	0	0	0.42252	0	1.72972	2.01268	0	0	0	0
EX_ddca[fe]	ddca	Dodecanoic acid	C12H23O2	6.7281 ± 4.9644	0.8916 - 28.4963	5.82405	1.40014	20.2593	3.17462	9.89604	4.00815	4.75307	3.91389	4.43667	9.31203	8.25177	4.40999	5.8397	3.04163	5.99227	4.91574	2.1935	5.30747	2.37753	3.79766	8.95258	2.146	10.5433	1.23554	2.17522	5.80516	4.9729	4.35303	0.972539	10.14	5.49604	7.5698	6.12105	3.62417	4.27606	0.891551	3.48427	6.62484	6.39962	8.06055	2.84972	4.51788	3.06204	3.414
EX_bhb[fe]	bhb	(R)-3-Hydroxybutyric acid	C4H7O3	10.8512 ± 5.2854	0.4696 - 26.7721	4.9856	5.39612	25.0901	7.622	8.3068	8.432	9.3108	14.1268	14.3334	9.28672	6.5576	5.09528	10.5704	11.7344	9.83756	15.7294	11.6696	6.73316	26.7721	11.3964	14.1544	13.9956	9.3186	7.2212	12.8276	13.0749	14.9069	13.4704	0.4696	19.0688	10.0698	23.606	10.2978	6.5496	25.3208	11.9504	12.418	16.8042	9.19852	15.5376	17.5143	5.42072	16.0132	6.1648
EX_oaa[fe]	oaa	Oxalacetic acid	C4H2O5	1.0344 ± 3.7601	0 - 26.552	0	0	0	0.9148	0	0	5.2172	0	0	1.26196	0	0	0	2.03044	1.7502	0	0	0	14.2295	1.41468	0	0	0	1.23244	0	0	0	0	18.018	0	0	2.05512	0	0	0	0	0	0	0.49108	0	0	1.95628	0	0
EX_glyclt[fe]	glyclt	Glycolic acid	C2H3O3	7.615 ± 5.4412	0 - 23.028	5.23948	3.40812	1.99634	6.77572	20.8644	2.47924	2.15404	12.2261	8.33216	8.24008	7.65183	2.733	0.563035	3.28732	8.99796	5.35985	7.20372	8.07232	1.41148	12.8006	16.5447	3.3549	12.7655	5.73824	4.3458	13.3282	5.22	21.0928	2.78836	11.8819	6.63792	1.00102	23.028	1.56414	2.10792	1.70764	7.39554	18.667	11.9715	17.8531	8.37492	5.31972	0.870444	10.9059
EX_HC02194[fe]	HC02194	Ursodeoxycholic acid	C24H39O4	9.4209 ± 5.0907	0 - 20	6.80972	6.1614	20	9.88624	16.1858	2.82216	3.18168	2.68252	4.56264	6.81528	20	10.4447	11.9431	6.75664	8.93064	10.982	10.0932	10.2046	6.85452	14.7696	8.34684	9.56512	6.89936	5.76792	9.71176	10.9476	3.78252	8.58764	0	7.06304	3.751	9.82608	14.7162	7.27388	15.871	6.38324	2.12724	5.69864	11.2089	7.28144	3.78932	6.83424	9.61772	12.4667
EX_uchol[fe]	uchol	Ursocholic acid; 3alpha,7beta,12alpha-Trihydroxy-5beta-cholan-24-oic acid; 3alpha,7beta,12alpha-Trihydroxy-5beta-cholanic acid; 7beta-Hydroxyisocholic acid; 7-Epicholic acid	C24H39O5	9.4209 ± 5.0907	0 - 20	6.80972	6.1614	20	9.88624	16.1858	2.82216	3.18168	2.68252	4.56264	6.81528	20	10.4447	11.9431	6.75664	8.93064	10.982	10.0932	10.2046	6.85452	14.7696	8.34684	9.56512	6.89936	5.76792	9.71176	10.9476	3.78252	8.58764	0	7.06304	3.751	9.82608	14.7162	7.27388	15.871	6.38324	2.12724	5.69864	11.2089	7.28144	3.78932	6.83424	9.61772	12.4667
EX_icdchol[fe]	icdchol	Isochenodeoxycholic acid; 3beta,7alpha-Dihydroxy-5beta-cholanic acid	C24H39O4	7.0367 ± 5.0641	0.4001 - 20	3.253	0.9512	20	3.89356	4.24276	0.9046	3.2532	5.8806	9.8034	2.39548	12.6283	3.59876	20	3.2936	7.70332	6.56584	7.75908	3.09036	2.6242	12.6228	20	4.25684	15.4446	2.29168	3.00616	11.5021	2.63032	8.40124	3.68584	10.1066	2.99708	9.34452	4.1412	5.87468	12.8477	2.42708	3.54128	5.66944	10.7071	5.46644	3.51732	1.14264	9.43492	12.376
EX_isochol[fe]	isochol	Isochenodeoxycholic acid; 3beta,7alpha,12alpha-Trihydroxy-5beta-cholanic acid	C24H39O5	7.0367 ± 5.0641	0.4001 - 20	3.253	0.9512	20	3.89356	4.24276	0.9046	3.2532	5.8806	9.8034	2.39548	12.6283	3.59876	20	3.2936	7.70332	6.56584	7.75908	3.09036	2.6242	12.6228	20	4.25684	15.4446	2.29168	3.00616	11.5021	2.63032	8.40124	3.68584	10.1066	2.99708	9.34452	4.1412	5.87468	12.8477	2.42708	3.54128	5.66944	10.7071	5.46644	3.51732	1.14264	9.43492	12.376
EX_C02528[fe]	C02528	Chenodeoxycholic acid	C24H39O4	20 ± 0	20 - 20	20	20	20	20	20	20	20	20	20	20	20	20	20	20	20	20	20	20	20	20	20	20	20	20	20	20	20	20	20	20	20	20	20	20	20	20	20	20	20	20	20	20	20	20
EX_cholate[fe]	cholate	Cholic acid	C24H39O5	20 ± 0	20 - 20	20	20	20	20	20	20	20	20	20	20	20	20	20	20	20	20	20	20	20	20	20	20	20	20	20	20	20	20	20	20	20	20	20	20	20	20	20	20	20	20	20	20	20	20
EX_taur[fe]	taur	Taurine	C2H7NO3S	20 ± 0	20 - 20	20	20	20	20	20	20	20	20	20	20	20	20	20	20	20	20	20	20	20	20	20	20	20	20	20	20	20	20	20	20	20	20	20	20	20	20	20	20	20	20	20	20	20	20
EX_12dhchol[fe]	12dhchol	12-Dehydrocholic acid; 12-Oxodeoxycholic acid; 12oxo-3alpha,7alpha-Dihydroxy-5beta-cholan-24-oic acid	C24H37O5	19.7236 ± 1.5804	6.5439 - 20	20	20	20	20	20	20	20	20	20	20	20	20	20	20	20	20	20	20	20	16.731	20	20	20	20	20	20	20	20	14.9264	20	20	20	20	20	20	20	20	20	20	20	20	20	20	20
EX_3dhcdchol[fe]	3dhcdchol	3-Dehydrochenodeoxychollyc acid; 7oxo-3alpha-hydroxy-5beta-cholan-24-oic acid	C24H37O4	12.9648 ± 5.5316	2.6242 - 20	14.0502	5.72328	20	8.93228	12.7813	8.1054	3.2532	5.8806	14.4105	10.2196	20	6.30572	20	6.71364	10.6044	11.2122	7.75908	5.22228	2.6242	12.6228	20	20	18.475	10.4577	14.9667	20	4.19136	8.40124	15.3121	10.1066	9.1382	9.34452	13.2353	20	20	7.12136	20	5.66944	12.8611	5.99664	17.5649	12.367	9.43492	17.4842
EX_3dhchol[fe]	3dhchol	3-Dehydrocholic acid; 3oxo-7alpha,12alpha-Dihydroxy-5beta-cholan-24-oic acid	C24H37O5	12.9648 ± 5.5316	2.6242 - 20	14.0502	5.72328	20	8.93228	12.7813	8.1054	3.2532	5.8806	14.4105	10.2196	20	6.30572	20	6.71364	10.6044	11.2122	7.75908	5.22228	2.6242	12.6228	20	20	18.475	10.4577	14.9667	20	4.19136	8.40124	15.3121	10.1066	9.1382	9.34452	13.2353	20	20	7.12136	20	5.66944	12.8611	5.99664	17.5649	12.367	9.43492	17.4842
EX_7dhcdchol[fe]	7dhcdchol	7-Dehydrochenodeoxycholic acid; 7oxo-3alpha-hydroxy-5beta-cholan-24-oic acid	C24H37O4	11.8504 ± 6.3128	1.1455 - 20	6.80972	6.1614	20	9.88624	20	2.82216	20	2.68252	4.56264	6.81528	20	16.8072	11.9431	6.75664	8.93064	10.982	10.0932	10.2046	19.6351	20	8.34684	9.56512	6.89936	5.76792	9.71176	10.9476	3.78252	20	20	20	3.751	12.446	20	7.27388	15.871	6.38324	2.12724	20	11.2089	8.02012	3.78932	6.83424	20	12.4667
EX_7ocholate[fe]	7ocholate	3alpha,12alpha-Dihydroxy-7-oxo-5beta-Cholanate	C24H37O5	11.8504 ± 6.3128	1.1455 - 20	6.80972	6.1614	20	9.88624	20	2.82216	20	2.68252	4.56264	6.81528	20	16.8072	11.9431	6.75664	8.93064	10.982	10.0932	10.2046	19.6351	20	8.34684	9.56512	6.89936	5.76792	9.71176	10.9476	3.78252	20	20	20	3.751	12.446	20	7.27388	15.871	6.38324	2.12724	20	11.2089	8.02012	3.78932	6.83424	20	12.4667
EX_so4[fe]	so4	Sulfate	O4S	6.6837 ± 4.743	0.0073 - 19.9936	2.26788	3.95945	13.2818	3.66847	2.15833	1.67659	13.4879	9.14619	7.54104	4.07239	7.45482	12.7032	9.6902	3.66252	6.07208	4.30817	9.95012	4.16682	17.0405	18.4373	6.19353	4.19171	9.30191	12.4324	6.84608	2.42094	3.27177	11.021	19.9936	5.51394	1.22417	9.50203	4.8367	4.07031	13.9742	5.76025	1.63496	14.7467	2.99461	11.9295	8.56902	3.2208	18.9925	3.52348
EX_ppi[fe]	ppi	Pyrophosphate	HO7P2	18.2748 ± 0.9633	9.4235 - 18.4418	18.3893	18.3926	18.1348	18.3899	18.4098	18.3803	18.3936	18.3955	18.4027	18.4201	18.4045	18.4078	18.3924	18.2851	18.3926	18.3861	18.3878	18.3857	18.3885	18.396	18.3814	18.4016	18.3948	18.4095	18.3949	18.4054	18.3989	18.3817	18.4083	18.4004	18.3841	18.4141	18.3922	18.4337	18.3848	18.3834	18.4026	18.3885	18.3916	18.3861	18.3858	18.3915	18.3999	18.3846
EX_acgal[fe]	acgal	N-Acetylgalactosamine	C8H15NO6	11.2877 ± 4.4	1.7444 - 17	4.84212	8.9508	17	8.82468	9.24516	8.19096	17	17	10.1753	12.7151	14.7372	15.804	17	4.47572	10.4474	5.135	11.0416	3.88096	17	17	15.0323	13.1728	17	8.18384	8.76604	13.0439	4.17872	17	17	12.4499	2.42924	16.8233	13.9939	12.4672	16.876	6.61901	8.4184	17	12.4683	12.039	12.0135	12.6191	17	11.9693
EX_mnl[fe]	mnl	D-Mannitol	C6H14O6	0.8348 ± 1.9124	0 - 15.884	0	0	3.7992	0	0	0	3.40964	0	3.2878	0	15.884	2.32376	0.70676	0.53232	1.24288	0	0.48496	0	0	1.18928	0.63032	0	0	0	1.12428	2.74564	0	1.44732	1.02764	0.43964	0	1.26012	0	0	0.586	0	0	1.4586	0.85496	0	0	0	1.4444	0
EX_phpyr[fe]	phpyr	Phenylpyruvic acid	C9H7O3	0.5611 ± 1.8249	0 - 13.7741	0	0	0	0.50516	0	0	1.40448	0	0	0.40416	0.8802	0.881787	0.439162	0.51304	0.44488	0.515447	0	0.57356	7.9544	0	0.43476	0.721154	0	0	0	0.525962	0	0.57352	13.7741	0	0	0	0	0	0.505412	0	0.414573	0	0.54116	0	0	0.74068	0.631635	0
EX_ch4[fe]	ch4	Methane	CH4	0.4167 ± 1.5295	0 - 12.5983	1.69772	1.77504	0	0.40872	0	0	0	0	0	0	0	12.5983	0	0	0	3.75567	0	0	0	0	0	0	0	0	0	0.989	0	0	0	0.70824	1.14212	0	0	0	0	0	0	0	0	0	0	0.8002	0	0
EX_5mthf[fe]	5mthf	5-Methyltetrahydrofolic acid	C20H24N7O6	2.5449 ± 3.2605	0 - 12.4248	0.333876	1.90681	0.0986131	1.04849	5.07102	0.684749	1.78097	0.206106	1.55106	7.9833	0.0996095	0.0997327	1.6187	5.16051	0.549828	2.57e-14	0.0993346	0.847236	3.93559	10.3746	0.0991978	0.0992023	2.57e-14	5.07855	0.224531	1.68792	0.422266	2.31662	12.4248	2.57e-14	0.441395	1.75334	1.91957	2.57e-14	1.66973	3.60185	0.0992605	0.286014	2.01281	0.261981	2.57e-14	8.03654	2.57e-14	5.3461
EX_ind3ppa[fe]	ind3ppa	Indole-3-propionate	C11H10NO2	0.3996 ± 1.6776	0 - 11.8528	0	0	0	0.50516	0	0	0.98868	0	0	0.40416	0	0	0	0.51304	0.44488	0	0	0	7.9544	0	0	0	0	0	0	0	0	0	11.8528	0	0	0	0	0	0	0	0	0	0	0	0	0.74068	0	0
EX_pppn[fe]	pppn	Phenylpropanoate	C9H9O2	0.3996 ± 1.6776	0 - 11.8528	0	0	0	0.50516	0	0	0.98868	0	0	0.40416	0	0	0	0.51304	0.44488	0	0	0	7.9544	0	0	0	0	0	0	0	0	0	11.8528	0	0	0	0	0	0	0	0	0	0	0	0	0.74068	0	0
EX_4hphac[fe]	4hphac	p-Hydroxyphenylacetic acid	C8H7O3	0.5794 ± 1.7462	0 - 11.8495	0	0	0.469384	0.50502	0	0	0.988406	0	0	0.404048	0	0.605919	0	0.512898	0.444757	0.596828	0.495512	0	7.95219	0	0.68284	0.598666	0.450476	0	0	0.788059	0	0	11.8495	0	3.65804	0	0	0	0	0	4.0032	0	0	0	0	0.740474	0	0
EX_r34hpp[fe]	r34hpp	(R)-3-(4-Hydroxyphenyl)propionate	C9H9O3	0.3995 ± 1.6771	0 - 11.8495	0	0	0	0.50502	0	0	0.988406	0	0	0.404048	0	0	0	0.512898	0.444757	0	0	0	7.95219	0	0	0	0	0	0	0	0	0	11.8495	0	0	0	0	0	0	0	0	0	0	0	0	0.740474	0	0
EX_thf[fe]	thf	Tetrahydrofolic acid	C19H21N7O6	2.4638 ± 3.1501	0 - 11.7995	0.317729	1.87283	0.0986131	0.996134	4.7558	0.646466	1.66031	0.198556	1.45612	7.70809	0.0996095	0.0997327	1.60242	5.07436	0.529279	0	0.0993346	0.79834	3.81537	9.76691	0.0991978	0.0992023	4.2e-14	4.7361	0.216323	1.65013	0.40112	2.302	11.7995	0	0.42433	1.74164	1.86459	4.2e-14	1.66102	3.29961	0.0992605	0.278452	2.01444	0.244438	4.2e-14	7.98943	4.2e-14	5.32463
EX_ispre[fe]	ispre	Isoprene	C5H8	0.9759 ± 2.3019	0 - 11.7777	1.05586	0.756659	0	0.594669	0	0.59059	2.68707	0	0.115675	0.449954	0	11.7777	0	0.923017	1.17082	0.713516	2.95156	8.45828	2.759	0.954577	0	0.236023	8.22527	0.366211	0.198428	0.221546	0	0	3.06768	0	0.679518	0	1.58063	0	0	0	0	0	0	11.4504	0	0	0.820661	0
EX_HC02191[fe]	HC02191	Lithocholic acid	C24H39O3	1.241 ± 2.1161	0 - 11.198	0	0	1.88248	0	0.98472	0	1.92048	0	0	0	0	1.6718	2.56144	0.86816	0.47312	0.63644	0.98016	0.48448	0.87596	0	0	0	1.11444	0	1.4976	0.46272	0.42448	1.04688	0.60284	9.3832	0.47596	1.07892	0.45172	0	2.60956	0.4562	1.06452	0.81396	0	0	0.52048	0	0	0.95292
EX_adchac[fe]	adchac	Allodeoxycholic Acid	C24H39O4	1.241 ± 2.1161	0 - 11.198	0	0	1.88248	0	0.98472	0	1.92048	0	0	0	0	1.6718	2.56144	0.86816	0.47312	0.63644	0.98016	0.48448	0.87596	0	0	0	1.11444	0	1.4976	0.46272	0.42448	1.04688	0.60284	9.3832	0.47596	1.07892	0.45172	0	2.60956	0.4562	1.06452	0.81396	0	0	0.52048	0	0	0.95292
EX_alchac[fe]	alchac	Allolithocholic Acid	C24H39O3	1.241 ± 2.1161	0 - 11.198	0	0	1.88248	0	0.98472	0	1.92048	0	0	0	0	1.6718	2.56144	0.86816	0.47312	0.63644	0.98016	0.48448	0.87596	0	0	0	1.11444	0	1.4976	0.46272	0.42448	1.04688	0.60284	9.3832	0.47596	1.07892	0.45172	0	2.60956	0.4562	1.06452	0.81396	0	0	0.52048	0	0	0.95292
EX_dchac[fe]	dchac	Deoxycholic acid	C24H39O4	1.241 ± 2.1161	0 - 11.198	0	0	1.88248	0	0.98472	0	1.92048	0	0	0	0	1.6718	2.56144	0.86816	0.47312	0.63644	0.98016	0.48448	0.87596	0	0	0	1.11444	0	1.4976	0.46272	0.42448	1.04688	0.60284	9.3832	0.47596	1.07892	0.45172	0	2.60956	0.4562	1.06452	0.81396	0	0	0.52048	0	0	0.95292
EX_dopa[fe]	dopa	Dopamine	C8H12NO2	5.9715 ± 3.5722	0 - 10	1.68832	5.82088	0.9516	5.44508	10	10	10	3.084	9.70988	10	3.83824	5.23956	0	6.09388	6.41312	5.9426	7.56136	8.21052	10	10	4.70048	1.10068	3.51528	10	3.6366	8.32404	2.92156	2.73776	10	0	4.64176	2.47792	5.39268	4.805	2.48072	2.114	1.43136	4.56708	2.07688	3.08912	2.27188	10	1.92472	9.02112
EX_srtn[fe]	srtn	Serotonin	C10H13N2O	5.9715 ± 3.5722	0 - 10	1.68832	5.82088	0.9516	5.44508	10	10	10	3.084	9.70988	10	3.83824	5.23956	0	6.09388	6.41312	5.9426	7.56136	8.21052	10	10	4.70048	1.10068	3.51528	10	3.6366	8.32404	2.92156	2.73776	10	0	4.64176	2.47792	5.39268	4.805	2.48072	2.114	1.43136	4.56708	2.07688	3.08912	2.27188	10	1.92472	9.02112
EX_glc_D[fe]	glc_D	D-Glucose	C6H12O6	8.8795 ± 0.2331	8.388 - 9.0105	9.00103	9.00089	9.01049	9.00322	9.00593	9.00385	9.00833	9.00669	9.00673	9.0052	9.00749	8.96542	8.39242	9.00539	9.00196	8.99682	8.98293	8.97753	9.0048	9.01049	9.00582	9.00699	8.9762	9.00803	9.00703	9.00395	9.00186	9.00741	9.01049	8.67731	9.00168	8.39037	9.00321	8.39069	8.38998	8.60798	8.38957	9.00565	9.00488	8.96645	8.38815	9.00789	9.00549	9.00833
EX_Tn_antigen[fe]	Tn_antigen	Tn Antigen	C8H14NO5X	7.8651 ± 1.9874	1.7444 - 9	4.84212	8.9508	9	8.34892	9	8.19096	9	9	9	9	9	9	9	3.724	9	4.73412	9	3.21352	9	9	9	9	9	8.18384	7.74208	9	4.17872	9	9	9	2.42924	9	9	9	9	3.53056	8.4184	9	9	9	9	9	9	9
EX_Ser_Thr[fe]	Ser_Thr	Protein-Linked Serine Or Threonine Residue (O-Glycosylation Site)	XH	7.5649 ± 2.0851	1.7444 - 9	4.38436	7.32541	9	7.02446	7.47258	6.92731	9	9	7.93765	9	9	9	9	3.50761	7.7734	4.42326	7.92223	3.21194	9	9	9	9	9	6.92257	6.62806	9	3.63404	9	9	9	2.42924	9	9	9	9	3.53056	7.05921	9	9	9	9	9	9	9
EX_glcur[fe]	glcur	D-Glucuronic acid	C6H9O7	3.7403 ± 2.6472	0 - 9	0.909992	2.7996	8.33534	2.58445	1.69188	0.69644	7.56754	7.47869	5.31272	2.31982	4.69957	7.6468	7.64421	1.66684	3.59331	1.86197	5.80102	1.95534	8.56227	8.8015	4.70432	3.26653	7.51328	3.31804	3.68693	2.429	0.55456	7.27302	9	2.81012	0.58328	6.59542	3.66056	2.28438	7.80643	4.24891	1.16544	8.5454	2.00248	3.35844	5.56167	2.22864	9	1.66524
EX_2ddglcn[fe]	2ddglcn	2-Dehydro-3-deoxy-D-gluconate	C6H9O6	1.4387 ± 1.989	0 - 8.4217	0.60608	0	0	2.58445	1.69188	0	7.56754	0	1.65216	2.31982	0	0	0	1.66684	0.71268	1.59008	0	1.95534	3.65768	0	0	0	7.51328	0.47972	0.4278	2.429	0	3.041	5.4248	2.81012	0.58328	2.92104	3.66056	0	0	0	1.16544	1.08432	0	0	0	2.22864	0	1.66524
EX_mqn8[fe]	mqn8	Menaquinone-8	C51H72O2	2.1252 ± 1.5128	0.1934 - 8.3114	1.81561	0.722049	2.19623	1.0657	2.59286	1.55767	2.76638	3.18394	1.80875	2.11726	4.92887	1.13159	0.602021	3.85933	2.67075	3.976	3.78469	2.9299	0.756679	1.64144	8.31141	1.37796	7.37509	0.89503	1.06684	2.14814	1.43822	5.12107	0.193408	2.90021	2.61893	3.7141	5.04886	2.37971	0.81393	2.26462	0.824668	4.26663	2.8509	4.7926	2.31674	3.17987	1.26176	1.70967
EX_acmana[fe]	acmana	N-Acetylmannosamine	C8H15NO6	1.7892 ± 1.4354	0 - 6.0903	2.20372	0.826168	1.82277	0.5212	0.5432	0.5824	2.27e-14	2.48649	1.01491	0.69332	2.09012	4.72314	3.18072	2.27e-14	2.39448	2.27e-14	1.14988	1.90856	1.42736	4.04627	1.07756	0.914306	2.32452	1.2592	1.03008	2.9564	1.67793	0.59892	2.27e-14	2.38465	2.40654	1.06576	2.21824	2.72932	3.39394	0	0	5.52784	1.31912	3.64763	3.00604	0.86372	2.71182	2.11075
EX_so3[fe]	so3	Sulfite	O3S	0.7487 ± 1.2226	0 - 5.8164	5.48085	1.05102	2.27e-14	0.300484	2.27e-14	2.27e-14	2.27e-14	2.27e-14	2.30064	1.78864	0.628028	5.81644	2.27e-14	2.27e-14	0.543923	4.13084	0.99872	2.39384	2.27e-14	2.27e-14	2.27e-14	2.27e-14	4.49751	2.27e-14	2.27e-14	1.07767	2.27e-14	2.27e-14	2.27e-14	0	1.42365	2.27e-14	0	0.52123	3.52277	0	0	2.27e-14	2.27e-14	0.56636	2.27e-14	2.27e-14	0.737234	2.27e-14
EX_gal[fe]	gal	D-Galactose	C6H12O6	4.887 ± 0.5995	1.8353 - 5.1	4.9246	5.09333	5.08811	5.09316	5.08065	5.08767	5.09495	5.08622	5.09163	5.07635	5.08283	5.09118	5.06851	3.81198	5.08268	4.82021	5.08466	3.30119	5.08642	5.0959	5.09059	5.09305	5.08526	5.09513	5.09247	5.09179	4.26067	5.09453	5.1	5.08918	2.50746	5.09392	5.09265	5.09668	5.0957	3.62056	5.09344	5.08968	5.0881	5.079	5.09118	5.09664	5.09356	5.09213
EX_acgalglcur[fe]	acgalglcur	Dimer GalNAc-GlcA	C14H22NO12	2.9337 ± 1.8925	0 - 5	0.40896	2.83596	5	2.67668	1.69188	0.69644	5	5	5	1.89312	5	5	5	1.21012	3.74496	0.96556	5	1.47464	5	5	5	3.6998	5	1.31804	3.56868	2.429	0	5	5	1.9748	0.58328	5	4.29084	2.0008	5	4.91557	1.16544	5	2.00248	1.35844	5	2.22864	5	1.25392
EX_meoh[fe]	meoh	Methanol	CH4O1	1.8547 ± 1.197	0 - 4.9493	1.12801	1.39915	4.94925	1.44692	1.75421	0.178391	3.25867	3	1.58401	1.8252	2.72792	3.40802	2.15355	1.26979	1.77692	0.3107	1.43741	1.48452	3.36207	4.664	3.04603	2.0919	2.27932	1.21412	1.88616	1.22636	0.936328	4.05219	2.47065	1.87992	0.34026	3.22474	1.98883	1.49354	3.04459	1.52167	0.569099	4.67398	2.18001	2.06768	1.71596	0.844993	4.29254	1.67962
EX_fald[fe]	fald	Formaldehyde	CH2O	0.113 ± 0.5568	0 - 4.814	0.446965	0.4929	2.27e-14	0.000102224	2.27e-14	2.27e-14	2.27e-14	2.27e-14	2.27e-14	2.27e-14	2.27e-14	4.81399	2.27e-14	2.27e-14	2.27e-14	1.74904	2.27e-14	2.27e-14	2.27e-14	2.27e-14	2.27e-14	2.27e-14	2.27e-14	2.27e-14	2.27e-14	0.000247356	2.27e-14	2.27e-14	2.27e-14	0.000177136	0.45444	2.27e-14	0	2.27e-14	2.27e-14	0	0	2.27e-14	2.27e-14	2.27e-14	2.27e-14	0.000200136	2.27e-14	2.27e-14
EX_tsul[fe]	tsul	Thiosulfate	O3S2	0.352 ± 0.8573	0 - 4.2832	0.700097	1.05102	0	0.300484	0	0	0	0	0.0011958	0.201596	0.000331107	4.28325	0	0	0.543923	0.986405	2.01889	2.99197	0	0	0	0	3.95949	0	0	0.458218	0.274811	0	0	0	0.361754	0	0	0.000267713	0.00181448	0	0	0	0	3.88733	0	0	0.737234	0
EX_gam[fe]	gam	Glucosamine	C6H14NO5	1.5958 ± 1.2906	0 - 4	1.22956	0.98282	3.00258	0.33788	0.50416	0.44822	4	1.07706	0.34174	1.19698	1.89006	3.93312	1.44946	1.43522	1.6274	2.25832	2.75202	1.68756	4	4	0.92384	0.78024	1.15488	4	1.9913	0	1.24776	2.7237	4	2.22728	0.391644	0.85462	1.15392	0.9631	3.05226	1.946	0.31144	3.27265	0.82114	4	0.85536	0.50936	4	1.36591
EX_malt[fe]	malt	D-Maltose	C12H22O11	3.5451 ± 0.2348	3.0507 - 3.6699	3.66985	3.66985	3.66985	3.66979	3.66985	3.66985	3.66985	3.66985	3.66985	3.66985	3.66985	3.66985	3.05178	3.66985	3.66985	3.66985	3.66985	3.66985	3.66985	3.66985	3.66985	3.66985	3.66985	3.66985	3.66985	3.6697	3.66985	3.66985	3.66985	3.33894	3.66985	3.05178	3.66985	3.05178	3.05178	3.2719	3.05178	3.66985	3.66985	3.66985	3.05178	3.66972	3.66985	3.66985
EX_T_antigen[fe]	T_antigen	T-Antigen (Core 1)	C14H24NO10X	2.9781 ± 0.1472	1.7444 - 3	3	3	3	3	3	3	3	3	3	3	3	3	3	3	3	3	3	3	3	3	3	3	3	3	3	3	3	3	3	3	2.42924	3	3	3	3	3	3	3	3	3	3	3	3	3
EX_acnam[fe]	acnam	N-Acetylneuraminic acid	C11H18NO9	2.9781 ± 0.1472	1.7444 - 3	3	3	3	3	3	3	3	3	3	3	3	3	3	3	3	3	3	3	3	3	3	3	3	3	3	3	3	3	3	3	2.42924	3	3	3	3	3	3	3	3	3	3	3	3	3
EX_cspg_a_degr[fe]	cspg_a_degr	Dimer GalNAc4S-GlcA	C14H21NO15S	2.0938 ± 1.084	0 - 3	0.40896	2.83596	3	2.67668	1.69188	0.69644	3	3	3	1.89312	3	3	3	1.21012	3	0.96556	3	1.47464	3	3	3	3	3	1.31804	3	2.429	0	3	3	1.9748	0.58328	3	3	2.0008	3	3	1.16544	3	2.00248	1.35844	3	2.22864	3	1.25392
EX_idour[fe]	idour	Iduronic acid	C6H9O7	2.0051 ± 1.0054	0 - 3	1.63942	1.93468	3	1.33087	1.02564	0.597627	3	2.43608	1.45565	2.12329	3	3	2.93262	1.91363	2.91198	2.46622	3	2.15005	3	3	2.23179	1.97605	2.53984	2.60722	3	1	1.66368	3	3	2.86992	0.522192	2.13949	2.41176	1.82458	3	2.94934	0.712277	3	1.31893	2.62338	2.14048	1.24311	3	1.82121
EX_no2[fe]	no2	Nitrite	NO2	0.1609 ± 0.2626	0.1 - 2.2563	0.133685	0.1	0.1	0.1	0.1	0.1	0.1	0.1	0.1	0.579569	0.1	0.1	0.100006	0.1	0.1	0.1	0.1	0.1	0.882573	0.1	0.1	0.1	0.1	0.1	0.1	0.53688	0.1	0.1	0.1	0.1	0.100008	0.1	0.1	0.1	0.100006	0.1	0.1	0.1	0.1	0.1	0.1	0.1	0.1	0.100012
EX_cspg_c_degr[fe]	cspg_c_degr	Dimer GalNAc6S-GlcA	C14H21NO15S	1.564 ± 0.6981	0 - 2	0.40896	2	2	2	1.69188	0.69644	2	2	2	1.89312	2	2	2	1.21012	2	0.96556	2	1.47464	2	2	2	2	2	1.31804	2	2	0	2	2	1.9748	0.58328	2	2	2	2	2	1.16544	2	2	1.35844	2	2	2	1.25392
EX_cspg_ab_rest[fe]	cspg_ab_rest	Not degradable product CSABCPASE_A/B, Gal4S-Gal-Xyl-L-Ser-protein	C17H28O17SX	1.5543 ± 0.6943	0 - 2	0.40896	2	2	2	1.61891	0.69644	2	2	2	1.89312	2	2	2	1.21012	2	0.96556	2	1.45598	2	2	2	2	2	1.31804	2	2	0	2	2	1.8311	0.58328	2	2	1.8506	2	2	1.16544	2	1.85186	1.35844	2	2	2	1.25392
EX_ch4s[fe]	ch4s	Methanethiol	CH4S	0.0941 ± 0.2773	0 - 1.9213	0	0	0	0	0	0	0.4158	0	0	0	0.8802	0.410373	0.000310353	0	0	0.000364263	0	0.57356	0	0	0.43476	0.000509635	0	0	0	0.000371695	0	0.57352	1.92132	0	0	0	0	0	0.000357171	0	0.000292976	0	0.54116	0	0	0	0.000446372	0
EX_malttr[fe]	malttr	Maltotriose	C18H32O16	1.4626 ± 0.711	0 - 1.8542	1.85421	1.85421	1.85421	1.85421	1.85421	1.85421	1.85421	1.85421	1.85421	1.85421	1.85421	1.85421	0	1.85421	1.85421	1.85421	1.85421	1.85421	1.62456	1.85421	1.85421	1.85421	1.85421	1.85421	1.85421	1.85421	1.85421	1.85421	1.85421	0.71672	1.85421	0	1.85421	0	0	0.5492	0	1.85421	1.85421	1.85421	0	1.85421	1.85421	1.85421
EX_no[fe]	no	Nitric oxide	NO	0.1103 ± 0.2374	0 - 1.5788	0	0.2	0	0	0	0	0.2	0	0	0.57936	0	0	0	0.2	0.2	0	0	0	0.982573	0	0.2	0	0	0.2	0.2	0	0	0	0	0	0.200008	0	0	0	0	0	0	0	0	0	0	0.2	0	0
EX_coprost[fe]	coprost	Coprostanol	C27H48O	0.0477 ± 0.2292	0 - 1.3851	0	0	0	0	0	0	0	0	0	0	0	0	0	0	0	0	0	0	0	0	0	0	0	0	0	0	0	0	0	0	0	0	0	0	0	0	0	0	0	0	0	0	0	0
EX_core2[fe]	core2	Core 2	C22H37N2O15X	1 ± 0	1 - 1	1	1	1	1	1	1	1	1	1	1	1	1	1	1	1	1	1	1	1	1	1	1	1	1	1	1	1	1	1	1	1	1	1	1	1	1	1	1	1	1	1	1	1	1
EX_core3[fe]	core3	Core 3	C16H27N2O10X	1 ± 0	1 - 1	1	1	1	1	1	1	1	1	1	1	1	1	1	1	1	1	1	1	1	1	1	1	1	1	1	1	1	1	1	1	1	1	1	1	1	1	1	1	1	1	1	1	1	1
EX_core6[fe]	core6	Core 6	C16H27N2O10X	1 ± 0	1 - 1	1	1	1	1	1	1	1	1	1	1	1	1	1	1	1	1	1	1	1	1	1	1	1	1	1	1	1	1	1	1	1	1	1	1	1	1	1	1	1	1	1	1	1	1
EX_sT_antigen[fe]	sT_antigen	Sialyl-T Antigen	C25H40N2O18X	1 ± 0	1 - 1	1	1	1	1	1	1	1	1	1	1	1	1	1	1	1	1	1	1	1	1	1	1	1	1	1	1	1	1	1	1	1	1	1	1	1	1	1	1	1	1	1	1	1	1
EX_cspg_b_degr[fe]	cspg_b_degr	Dimer GalNAc4S-IdoA2S	C14H20NO18S2	0.8563 ± 0.3298	0 - 1	0.40896	1	1	1	1	0.69644	1	1	1	1	1	1	1	1	1	0.96556	1	1	1	1	1	1	1	1	1	1	0	1	1	1	0.58328	1	1	1	1	1	1	1	1	1	1	1	1	1
EX_ha_deg1[fe]	ha_deg1	Hyaluronan Degradation Product 1	C22H33N2O16	0.8563 ± 0.3298	0 - 1	0.40896	1	1	1	1	0.69644	1	1	1	1	1	1	1	1	1	0.96556	1	1	1	1	1	1	1	1	1	1	0	1	1	1	0.58328	1	1	1	1	1	1	1	1	1	1	1	1	1
EX_ha_pre1[fe]	ha_pre1	Hyaluronan biosynthesis, precursor 1	C14H20NO11	0.8563 ± 0.3298	0 - 1	0.40896	1	1	1	1	0.69644	1	1	1	1	1	1	1	1	1	0.96556	1	1	1	1	1	1	1	1	1	1	0	1	1	1	0.58328	1	1	1	1	1	1	1	1	1	1	1	1	1
EX_cspg_c_rest[fe]	cspg_c_rest	Not degradable product CSABCPASE_C, Gal6S-Gal-Xyl-L-Ser-protein	C17H28O17SX	0.8498 ± 0.3303	0 - 1	0.40896	1	1	1	1	0.62233	1	1	1	1	1	1	1	1	1	0.82417	1	1	1	1	1	1	1	1	1	1	0	1	1	1	0.537464	1	1	1	1	1	0.97408	1	1	1	1	1	1	1
EX_acgalidour2s[fe]	acgalidour2s	Dimer GalNAc-IdoA2S	C14H21NO15S	0.8448 ± 0.33	0 - 1	0.40896	1	1	1	1	0.597627	1	1	1	1	1	1	1	0.94008	1	0.77704	1	1	1	1	1	1	1	1	1	1	0	1	1	1	0.522192	1	1	1	1	1	0.910293	1	1	1	1	1	1	0.969288
EX_acgalidour[fe]	acgalidour	Dimer GalNAc-IdoA	C14H22NO12	0.8071 ± 0.3377	0 - 1	0.321322	1	1	1	0.94594	0.44822	1	1	1	1	1	1	1	0.70506	1	0.58278	1	0.83732	1	1	1	1	1	0.75902	1	1	0	1	1	1	0.391644	1	1	1	1	1	0.68272	1	1	0.77922	1	1	1	0.726966
EX_gam26s[fe]	gam26s	Glucosamine 2,6-sulfate	C6H11NO11S2	0.8024 ± 0.3645	0 - 1	1	1	1	0.47576	0.80832	0.69644	1	1	0.48348	1	1	1	1	1	1	1	1	1	1	1	1	1	1	1	1	0	1	1	1	1	0.58328	1	1	1	1	1	0.42288	1	1	1	1	0.81872	1	1
EX_hspg_degr_1[fe]	hspg_degr_1	Product 1 HEPARL1_e, IdoA-GlcN2,6diS-GlcA-GlcN2,3,6triS	C24H33O36N2S5	0.8024 ± 0.3645	0 - 1	1	1	1	0.47576	0.80832	0.69644	1	1	0.48348	1	1	1	1	1	1	1	1	1	1	1	1	1	1	1	1	0	1	1	1	1	0.58328	1	1	1	1	1	0.42288	1	1	1	1	0.81872	1	1
EX_hspg_degr_2[fe]	hspg_degr_2	Product 2 HEPARL1_e, IdoA2S-GlcN2,6diS-IdoA2S-GlcNAc3S-GlcA-Gal-Gal-Xyl-L-Ser (protein)	C49H71N2O56S5X	0.8024 ± 0.3645	0 - 1	1	1	1	0.47576	0.80832	0.69644	1	1	0.48348	1	1	1	1	1	1	1	1	1	1	1	1	1	1	1	1	0	1	1	1	1	0.58328	1	1	1	1	1	0.42288	1	1	1	1	0.81872	1	1
EX_hspg_degr_3[fe]	hspg_degr_3	Product IDOURASE_HS1, GlcN2,6diS-GlcA-GlcN2,3,6triS	C18H26O30N2S5	0.7876 ± 0.3674	0 - 1	1	1	1	0.450507	0.672213	0.597627	1	1	0.455653	1	1	1	1	1	1	1	1	1	1	1	1	1	1	1	1	0	1	1	1	1	0.522192	1	1	1	1	1	0.415253	1	1	1	1	0.679147	1	1
EX_hspg_degr_7[fe]	hspg_degr_7	Product IS2TASE_HS1, IdoA-GlcN2,6diS-IdoA-GlcNAc3S-GlcA-Gal-Gal-Xyl-L-Ser (protein)	C49H71N2O50S3X	0.7524 ± 0.3744	0 - 1	1	0.98282	1	0.33788	0.50416	0.44822	1	1	0.34174	1	1	1	1	1	1	1	1	1	1	1	0.92384	0.78024	1	1	1	0	1	1	1	1	0.391644	0.85462	1	0.9631	1	1	0.31144	1	0.82114	1	0.85536	0.50936	1	1
EX_hspg_degr_4[fe]	hspg_degr_4	Product AS6TASE_HS1, GlcN2S-GlcA-GlcN2,3diS	C18H28O24N2S3	0.7128 ± 0.3777	0 - 1	0.98365	0.786256	1	0.270304	0.403328	0.358576	1	0.861648	0.273392	0.942574	1	1	1	1	1	1	1	1	1	1	0.739072	0.624192	0.923904	1	1	0	0.998208	1	1	1	0.313315	0.683696	0.923136	0.77048	1	1	0.249152	1	0.656912	1	0.684288	0.407488	1	1
EX_hspg_degr_8[fe]	hspg_degr_8	Product IDOURASE_HS2, GlcN2,6diS-IdoA-GlcNAc3S-GlcA-Gal-Gal-Xyl-L-Ser (protein)	C43H64N2O44S3X	0.7126 ± 0.3776	0 - 1	0.98365	0.786256	1	0.270304	0.403328	0.358576	1	0.861648	0.273392	0.929028	1	1	1	1	1	1	1	1	1	1	0.739072	0.624192	0.923904	1	1	0	0.998208	1	1	1	0.313315	0.683696	0.923136	0.77048	1	1	0.249152	1	0.656912	1	0.684288	0.407488	1	1
EX_hspg_degr_5[fe]	hspg_degr_5	Product AS3TASE_HS1, GlcN2S-GlcA-GlcN2S	C18H29O21N2S2	0.6693 ± 0.3764	0 - 1	0.819708	0.655213	1	0.225253	0.336107	0.298813	1	0.71804	0.227827	0.785479	1	1	0.966309	0.956813	1	1	1	1	1	1	0.615893	0.52016	0.76992	1	1	0	0.83184	1	1	1	0.261096	0.569747	0.76928	0.642067	1	1	0.207627	1	0.547427	1	0.57024	0.339573	1	0.910604
EX_hspg_degr_9[fe]	hspg_degr_9	Product AS6TASE_HS2, GlcN2S-IdoA-GlcNAc3S-GlcA-Gal-Gal-Xyl-L-Ser (protein)	C43H65N2O41S2X	0.6693 ± 0.3764	0 - 1	0.819708	0.655213	1	0.225253	0.336107	0.298813	1	0.71804	0.227827	0.785479	1	1	0.966309	0.956813	1	1	1	1	1	1	0.615893	0.52016	0.76992	1	1	0	0.83184	1	1	1	0.261096	0.569747	0.76928	0.642067	1	1	0.207627	1	0.547427	1	0.57024	0.339573	1	0.910604
EX_hspg_degr_10[fe]	hspg_degr_10	Product AS3TASE_HS2, GlcN2S-IdoA-GlcNAc-GlcA-Gal-Gal-Xyl-L-Ser (protein)	C43H66N2O38SX	0.6306 ± 0.3764	0 - 1	0.702607	0.561611	1	0.193074	0.288091	0.256126	1	0.615463	0.19528	0.673267	1	1	0.828264	0.820126	0.929943	1	1	0.96432	1	1	0.527909	0.445851	0.659931	1	1	0	0.713006	1	1	1	0.223796	0.488354	0.659383	0.550343	1	1	0.177966	1	0.469223	1	0.488777	0.291063	1	0.780518
EX_hspg_degr_11[fe]	hspg_degr_11	Product GAM2STASE_HS3, GlcN-IdoA-GlcNAc-GlcA-Gal-Gal-Xyl-L-Ser (protein)	C43H67N2O35X	0.5974 ± 0.3772	0 - 1	0.614781	0.49141	1	0.16894	0.25208	0.22411	1	0.53853	0.17087	0.588362	0.94503	1	0.724731	0.706543	0.8137	1	1	0.84378	1	1	0.46192	0.39012	0.553223	1	0.99565	0	0.62388	1	1	1	0.195822	0.42731	0.57696	0.48155	1	0.973	0.15572	1	0.41057	1	0.42768	0.25468	1	0.682953
EX_hspg_degr_6[fe]	hspg_degr_6	Product GAM2STASE_HS2, GlcN-GlcA-GlcN	C18H31O15N2	0.5974 ± 0.3772	0 - 1	0.614781	0.49141	1	0.16894	0.25208	0.22411	1	0.53853	0.17087	0.588362	0.94503	1	0.724731	0.706543	0.8137	1	1	0.84378	1	1	0.46192	0.39012	0.553223	1	0.99565	0	0.62388	1	1	1	0.195822	0.42731	0.57696	0.48155	1	0.973	0.15572	1	0.41057	1	0.42768	0.25468	1	0.682953
EX_hspg_degr_12[fe]	hspg_degr_12	Product GLCNACASE_HS2, GlcA-GlcNAc-IdoA-Gal-Gal-Xyl-L-Ser (protein)	C37H56NO31X	0.5694 ± 0.3762	0 - 1	0.546472	0.436809	1	0.150169	0.224071	0.199209	1	0.478693	0.151884	0.53199	0.840027	1	0.644206	0.637876	0.723289	1	1	0.750027	1	1	0.410596	0.346773	0.51328	1	0.885022	0	0.55456	1	1	0.989902	0.174064	0.379831	0.512853	0.428044	1	0.864889	0.138418	1	0.364951	1	0.38016	0.226382	1	0.607069
EX_hspg_degr_13[fe]	hspg_degr_13	Product GLCAASE_HS, GlcNAc-IdoA-Gal-Gal-Xyl-L-Ser (protein)	C31H49NO25X	0.5414 ± 0.3725	0 - 1	0.491825	0.393128	1	0.135152	0.201664	0.179288	1	0.430824	0.136696	0.478791	0.756024	1	0.579785	0.574088	0.65096	0.903328	1	0.675024	1	1	0.369536	0.312096	0.461952	1	0.79652	0	0.499104	1	1	0.890912	0.156658	0.341848	0.461568	0.38524	1	0.7784	0.124576	1	0.328456	1	0.342144	0.203744	1	0.546362
EX_chol[fe]	chol	Choline	C5H14NO	0.23 ± 0.3972	0 - 1	2.13e-14	1	2.13e-14	0	2.13e-14	2.13e-14	1	2.13e-14	2.13e-14	0.57936	2.13e-14	2.13e-14	2.13e-14	0.58376	0.40408	0	2.13e-14	2.13e-14	1	2.13e-14	0.46552	2.13e-14	2.13e-14	1	1	0	2.13e-14	2.13e-14	2.13e-14	0	1	2.13e-14	2.13e-14	2.13e-14	2.13e-14	0	0	2.13e-14	2.13e-14	2.13e-14	2.13e-14	0.83384	2.13e-14	2.13e-14
EX_4hoxpacd[fe]	4hoxpacd	4-Hydroxyphenylacetaldehyde	C8H8O2	0.0284 ± 0.1273	0 - 0.8933	0.20211	0	0	7.7e-06	4.93e-06	0	0.563554	0	0	7.18e-05	0	0	0	4.74e-05	1.9e-05	0	0	8.37e-06	4.47e-05	0	0	0	2.3e-05	1.98e-05	2.34e-05	3.41e-05	0	2.55e-05	2.4e-05	0	4.51e-05	2.48e-05	2.13e-05	0	0	0	3.53e-05	3.45e-06	0	0	0	9.3e-05	0	7.08e-05
EX_pi[fe]	pi	Phosphate	HO4P	0.1186 ± 0.1559	0.0034 - 0.891	0.0620962	0.0766557	0.438804	0.0713758	0.111185	0.0520969	0.0787388	0.0825953	0.0876499	0.131619	0.0874927	0.0794975	0.0763508	0.13822	0.0767799	0.0493553	0.0670006	0.0629498	0.0685134	0.0835699	0.0542264	0.0946026	0.0730705	0.110413	0.0812276	0.0904796	0.0893653	0.0548928	0.108048	0.0922605	0.0487202	0.119679	0.0417028	0.158911	0.0212618	0.0582624	0.0966105	0.0684629	0.0655524	0.0636063	0.0631317	0.0745887	0.0912279	0.0607177
EX_n2o[fe]	n2o	Nitrous oxide	N2O	0.0279 ± 0.1055	0 - 0.7894	0	0	0	0	0	0	0.1	0	0	0.22616	0	0	0	0.1	0.1	0	0	0	0.491287	0	0	0	0	0	0	0	0	0	0	0	0	0	0	0	0	0	0	0	0	0	0	0	0	0
EX_2hyoxplac[fe]	2hyoxplac	Ortho-Hydroxyphenylacetic acid	C8H7O3	0.0222 ± 0.0964	0 - 0.6904	0.101055	1.24e-05	5.63e-06	3.85e-06	2.46e-06	4.48e-06	0.281777	1.1e-05	2.17e-05	3.59e-05	1.06e-05	2.2e-05	1.71e-05	2.37e-05	9.48e-06	7.98e-06	2.16e-05	4.18e-06	2.24e-05	2.97e-05	0.69038	6.35e-06	1.15e-05	9.89e-06	1.17e-05	1.71e-05	7.04e-06	1.27e-05	1.2e-05	1.08e-05	2.26e-05	1.24e-05	1.06e-05	1.7e-06	1.66e-05	0	1.77e-05	1.72e-06	1.68e-05	1.75e-05	8.82e-06	4.65e-05	1.17e-05	3.54e-05
EX_Lkynr[fe]	Lkynr	L-Kynurenine	C10H12N2O3	0.0222 ± 0.0964	0 - 0.6904	0.101055	1.24e-05	5.63e-06	3.85e-06	2.46e-06	4.48e-06	0.281777	1.1e-05	2.17e-05	3.59e-05	1.06e-05	2.2e-05	1.71e-05	2.37e-05	9.48e-06	7.98e-06	2.16e-05	4.18e-06	2.24e-05	2.97e-05	0.69038	6.35e-06	1.15e-05	9.89e-06	1.17e-05	1.71e-05	7.04e-06	1.27e-05	1.2e-05	1.08e-05	2.26e-05	1.24e-05	1.06e-05	1.7e-06	1.66e-05	4.09e-06	1.77e-05	1.72e-06	1.68e-05	1.75e-05	8.82e-06	4.65e-05	1.17e-05	3.54e-05
EX_o2[fe]	o2	Oxygen	O2	0.0222 ± 0.0964	0 - 0.6904	0.101055	1.24e-05	5.63e-06	3.85e-06	2.46e-06	4.48e-06	0.281777	1.1e-05	2.17e-05	3.59e-05	1.06e-05	2.2e-05	1.71e-05	2.37e-05	9.48e-06	7.98e-06	2.16e-05	4.18e-06	2.24e-05	2.97e-05	0.69038	6.35e-06	1.15e-05	9.89e-06	1.17e-05	1.71e-05	7.04e-06	1.27e-05	1.2e-05	1.08e-05	2.26e-05	1.24e-05	1.06e-05	1.7e-06	1.66e-05	4.09e-06	1.77e-05	1.72e-06	1.68e-05	1.75e-05	8.82e-06	4.65e-05	1.17e-05	3.54e-05
EX_ind3ac[fe]	ind3ac	Indoleacetic acid	C10H8NO2	0.0079 ± 0.0732	0 - 0.6828	0	0	5.63e-06	0	0	0	0	0	0	0	0	2.2e-05	0	0	0	7.98e-06	2.16e-05	0	0	0	0.68284	6.35e-06	1.15e-05	0	0	1.71e-05	0	0	0	0	0	0	0	0	0	0	0	0	0	0	0	0	0	0
EX_strch2[fe]	strch2	Starch, Structure 2 (1,6-{2[1,4-Glc], [1,4-Glc]})	C18H32O16	0.6676 ± 0	0.6676 - 0.6676	0.66758	0.66758	0.66758	0.66758	0.66758	0.66758	0.66758	0.66758	0.66758	0.66758	0.66758	0.66758	0.66758	0.66758	0.66758	0.66758	0.66758	0.66758	0.66758	0.66758	0.66758	0.66758	0.66758	0.66758	0.66758	0.66758	0.66758	0.66758	0.66758	0.66758	0.66758	0.66758	0.66758	0.66758	0.66758	0.66758	0.66758	0.66758	0.66758	0.66758	0.66758	0.66758	0.66758	0.66758
EX_cmp[fe]	cmp	Cytidine monophosphate	C9H12N3O8P	0.0281 ± 0.1287	0 - 0.6176	0	0	0	0	0	0	0	0	0	0	0	0.61764	0	0	0	0	0	0	0	0	0	0	0	0	0	0	0	0	0	0	0	0	0	0	0	0	0	0	0	0	0	0	0	0
EX_n2[fe]	n2	Nitrogen	N2	0.008 ± 0.064	0 - 0.5896	0	0	0	0	0	0	0	0	0	0	0	0	0	0	0	0	0	0	0	0	0	0	0	0	0	0	0	0	0	0	0	0	0	0	0	0	0	0	0	0	0	0	0	0
EX_thm[fe]	thm	Thiamine	C12H17N4OS	0.0081 ± 0.0627	0.0006 - 0.5866	0.00113267	0.000725792	0.000674601	0.000910048	0.00165963	0.00135919	0.586554	0.00129179	0.00156338	0.00183063	0.000781499	0.00130773	0.00118039	0.00147318	0.00147085	0.00157808	0.00138581	0.00123481	0.00354242	0.000753108	0.00187536	0.0015544	0.00164055	0.00137577	0.0010103	0.00131266	0.00123577	0.00123101	0.00262223	0.00118665	0.00139542	0.000857251	0.00130719	0.000993938	0.00108578	0.00109867	0.000897955	0.00135806	0.00116009	0.00175656	0.00117374	0.00131872	0.000971495	0.00121388
EX_gtp[fe]	gtp	Guanosine triphosphate	C10H12N5O14P3	0.0219 ± 0.0986	0 - 0.5095	0	0	0	0	0	0	0	0	0	0	0	0.411352	0	0	0	0	0	0	0	0	0	0	0	0	0	0	0	0	0	0	0	0	0	0	0	0	0	0	0	0	0	0	0	0
EX_dhpppn[fe]	dhpppn	3-(2,3-Dihydroxyphenyl)propanoate	C9H9O4	0.0074 ± 0.0518	0 - 0.4467	0	0	0	3.85e-06	0	0	0	0	0	3.59e-05	0	0	0	0	0	0	0	0	0	0	0	0	0	0	0	0	0	0	1.2e-05	0	0	0	0	0	0	0	0	0	0	0	0	4.65e-05	0	0
EX_datp[fe]	datp	Deoxyadenosine triphosphate	C10H12N5O12P3	0.0125 ± 0.0635	0 - 0.4114	0	0	0	0	0	0	0	0	0	0	0	0.411352	0	0	0	0	0	0	0	0	0	0	0	0	0	0	0	0	0	0	0	0	0	0	0	0	0	0	0	0	0	0	0	0
EX_pydxn[fe]	pydxn	Pyridoxine	C8H11NO3	0.3145 ± 0.0936	0 - 0.3444	0.342754	0.343068	0.342744	0.341558	0.342452	0.342887	0.343009	0.3433	0.342154	0.341694	0.343057	0.342154	0.340942	0.341317	0.342643	0.340842	0.342412	0.342652	4.66e-15	0.343987	0.342326	0.34183	0.342191	0.342517	0.342179	0.342398	0.341879	0.341897	4.66e-15	0.342304	0.341935	0.343413	0.342558	0.343946	0.341931	0.342365	0.342707	0.342797	0.342704	0.341851	0.343284	0.343342	0.342048	0.34248
EX_pydx[fe]	pydx	Pyridoxal	C8H9NO3	0.0206 ± 0.0707	0.0005 - 0.3383	0.0989823	0.00186425	0.00189125	0.00337158	0.00168462	0.0020644	0.279964	0.00147395	0.00259125	0.00316784	0.00180048	0.00247004	0.00394956	0.00315059	0.00217953	0.00371932	0.00224166	0.00228881	0.00285757	0.000862927	0.338216	0.00298413	0.00215066	0.00232197	0.00270773	0.00243957	0.00280518	0.00200334	0.00172039	0.00251356	0.00291063	0.0014986	0.00237632	0.000927683	0.0028542	0.00259635	0.00222559	0.00195065	0.00200799	0.00276425	0.00168672	0.00158375	0.00221069	0.00235843
EX_coa[fe]	coa	Coenzyme A	C21H32N7O16P3S	0.0126 ± 0.0566	0 - 0.2704	2.27e-14	2.27e-14	2.27e-14	0	2.27e-14	2.27e-14	2.27e-14	2.27e-14	2.27e-14	2.27e-14	2.27e-14	0.2704	2.27e-14	2.27e-14	2.27e-14	2.27e-14	2.27e-14	2.27e-14	2.27e-14	2.27e-14	2.27e-14	2.27e-14	0	0	0	0	0	0	0	0	0	0	0	0	0	0	0	0	0	0	0	0	0	0
EX_gthrd[fe]	gthrd	Glutathione	C10H16N3O6S	0.1999 ± 0.0001	0.1995 - 0.2	0.199868	0.199913	0.19993	0.199895	0.199721	0.199912	0.199904	0.199846	0.199783	0.199727	0.199765	0.199528	0.199815	0.199982	0.199844	0.199902	0.199824	0.199876	0.19997	0.199846	0.199862	0.199829	0.199875	0.199797	0.199921	0.199837	0.199937	0.199985	0.199916	0.19976	0.199929	0.199734	0.199903	0.199772	0.199945	0.199955	0.199931	0.199754	0.199911	0.199951	0.199813	0.199942	0.199756	0.199916
EX_xyl_D[fe]	xyl_D	D-Xylose	C5H10O5	0.0059 ± 0.0122	0 - 0.0626	0.00112188	0	0.0356889	0.00159199	0.00352742	0	0.000483089	0.00174781	0.00442288	0.00628055	0.00170563	0.000859694	0.00567797	0.0391023	0.00987208	0.000464379	0.00191797	0.000940943	0	0.00272511	0.00336979	0.00276167	0.00312243	0.0294008	0.0306375	0.00336539	0.00151365	0	0	0.0301359	0.000888271	0	0.0043934	0.00216506	0.00167914	0.00677465	0.000975927	0.00153578	0.00331916	0.00396102	0.00133524	0	0.0146853	0.00198145
EX_gthox[fe]	gthox	Oxidized glutathione	C20H30N6O12S2	0.0499 ± 0	0.0498 - 0.05	0.0499341	0.0499564	0.049965	0.0499474	0.0498605	0.0499559	0.049952	0.0499229	0.0498915	0.0498637	0.0498824	0.0497639	0.0499077	0.0499911	0.0499222	0.0499509	0.0499119	0.049938	0.0499851	0.049923	0.0499312	0.0499147	0.0499376	0.0498986	0.0499605	0.0499183	0.0499686	0.0499923	0.049958	0.04988	0.0499644	0.049867	0.0499517	0.0498861	0.0499726	0.0499776	0.0499655	0.0498769	0.0499553	0.0499753	0.0499064	0.0499709	0.049878	0.0499581
EX_pnto_R[fe]	pnto_R	Pantothenic acid	C9H16NO5	0.0054 ± 0.0019	0.0027 - 0.0135	0.00475986	0.00367915	0.00301043	0.00610024	0.00421295	0.0126878	0.00481383	0.00421863	0.00536602	0.00703286	0.00565615	0.00601726	0.005999	0.00386476	0.00446011	0.00723403	0.00479791	0.00552603	0.00676957	0.00473265	0.00517075	0.00594283	0.00505404	0.00548074	0.00402982	0.00657482	0.0034893	0.00379827	0.00368469	0.00284391	0.00601467	0.00359631	0.00498535	0.00301155	0.00772008	0.00582678	0.00528128	0.00346914	0.00337153	0.00535057	0.00366765	0.00506625	0.00316307	0.00428822
EX_amp[fe]	amp	Adenosine monophosphate	C10H12N5O7P	0.0002 ± 0.0012	0 - 0.0113	0	0	0	0.000659242	0	0	0	0	0	0	0	0	0	0	0	0	0	0	0	0	0	0	0	0	0	0.0015952	0	0	0	0.00114235	0	0	0	0	0	0	0	0	0	0	0	0.00129068	0	0
EX_fe2[fe]	fe2	Fe2+	Fe	0.0081 ± 0.001	0.0037 - 0.0108	0.00867352	0.00868943	0.0073558	0.00902685	0.00820836	0.0105096	0.00597727	0.00904233	0.0075742	0.00867394	0.00804123	0.00786986	0.00864903	0.00823707	0.00824997	0.00825015	0.00840109	0.00853242	0.00584789	0.00835844	0.00812688	0.00806231	0.00781509	0.00800114	0.00871778	0.00800513	0.00913032	0.00768151	0.00587532	0.00731303	0.00869955	0.0067665	0.00820607	0.00691259	0.00813031	0.00914344	0.00877476	0.00709061	0.00792225	0.00833845	0.00859906	0.00786619	0.00700504	0.00818778
EX_ca2[fe]	ca2	Calcium	Ca	0.008 ± 0.0006	0.0064 - 0.0105	0.00812413	0.00766258	0.00794581	0.00826337	0.00745858	0.010451	0.00704559	0.00797872	0.00783292	0.00796876	0.0082823	0.00760962	0.00876971	0.00798592	0.00796925	0.00855161	0.00811597	0.00835154	0.00752772	0.00796043	0.00825279	0.00844369	0.00789781	0.00744136	0.00788342	0.00811395	0.00784222	0.00781	0.00642349	0.0073259	0.00868527	0.00723592	0.00784368	0.00706457	0.00883036	0.00847463	0.00802319	0.00765797	0.00790708	0.00837372	0.0082391	0.00790326	0.00749481	0.00838111
EX_cl[fe]	cl	Chloride ion	Cl	0.008 ± 0.0006	0.0064 - 0.0105	0.00812413	0.00766258	0.00794581	0.00826337	0.00745858	0.010451	0.00704559	0.00797872	0.00783292	0.00796876	0.0082823	0.00760962	0.00876971	0.00798592	0.00796925	0.00855161	0.00811597	0.00835154	0.00752772	0.00796043	0.00825279	0.00844369	0.00789781	0.00744136	0.00788342	0.00811395	0.00784222	0.00781	0.00642349	0.0073259	0.00868527	0.00723592	0.00784368	0.00706457	0.00883036	0.00847463	0.00802319	0.00765797	0.00790708	0.00837372	0.0082391	0.00790326	0.00749481	0.00838111
EX_cobalt2[fe]	cobalt2	Cobalt	Co	0.008 ± 0.0006	0.0064 - 0.0105	0.00812413	0.00766258	0.00794581	0.00826337	0.00745858	0.010451	0.00704559	0.00797872	0.00783292	0.00796876	0.0082823	0.00760962	0.00876971	0.00798592	0.00796925	0.00855161	0.00811597	0.00835154	0.00752772	0.00796043	0.00825279	0.00844369	0.00789781	0.00744136	0.00788342	0.00811395	0.00784222	0.00781	0.00642349	0.0073259	0.00868527	0.00723592	0.00784368	0.00706457	0.00883036	0.00847463	0.00802319	0.00765797	0.00790708	0.00837372	0.0082391	0.00790326	0.00749481	0.00838111
EX_cu2[fe]	cu2	Cu2+	Cu	0.008 ± 0.0006	0.0064 - 0.0105	0.00812413	0.00766258	0.00794581	0.00826337	0.00745858	0.010451	0.00704559	0.00797872	0.00783292	0.00796876	0.0082823	0.00760962	0.00876971	0.00798592	0.00796925	0.00855161	0.00811597	0.00835154	0.00752772	0.00796043	0.00825279	0.00844369	0.00789781	0.00744136	0.00788342	0.00811395	0.00784222	0.00781	0.00642349	0.0073259	0.00868527	0.00723592	0.00784368	0.00706457	0.00883036	0.00847463	0.00802319	0.00765797	0.00790708	0.00837372	0.0082391	0.00790326	0.00749481	0.00838111
EX_k[fe]	k	Potassium	K	0.008 ± 0.0006	0.0064 - 0.0105	0.00812413	0.00766258	0.00794581	0.00826337	0.00745858	0.010451	0.00704559	0.00797872	0.00783292	0.00796876	0.0082823	0.00760962	0.00876971	0.00798592	0.00796925	0.00855161	0.00811597	0.00835154	0.00752772	0.00796043	0.00825279	0.00844369	0.00789781	0.00744136	0.00788342	0.00811395	0.00784222	0.00781	0.00642349	0.0073259	0.00868527	0.00723592	0.00784368	0.00706457	0.00883036	0.00847463	0.00802319	0.00765797	0.00790708	0.00837372	0.0082391	0.00790326	0.00749481	0.00838111
EX_mg2[fe]	mg2	Magnesium	Mg	0.008 ± 0.0006	0.0064 - 0.0105	0.00812413	0.00766258	0.00794581	0.00826337	0.00745858	0.010451	0.00704559	0.00797872	0.00783292	0.00796876	0.0082823	0.00760962	0.00876971	0.00798592	0.00796925	0.00855161	0.00811597	0.00835154	0.00752772	0.00796043	0.00825279	0.00844369	0.00789781	0.00744136	0.00788342	0.00811395	0.00784222	0.00781	0.00642349	0.0073259	0.00868527	0.00723592	0.00784368	0.00706457	0.00883036	0.00847463	0.00802319	0.00765797	0.00790708	0.00837372	0.0082391	0.00790326	0.00749481	0.00838111
EX_mn2[fe]	mn2	Mn2+	Mn	0.008 ± 0.0006	0.0064 - 0.0105	0.00812413	0.00766258	0.00794581	0.00826337	0.00745858	0.010451	0.00704559	0.00797872	0.00783292	0.00796876	0.0082823	0.00760962	0.00876971	0.00798592	0.00796925	0.00855161	0.00811597	0.00835154	0.00752772	0.00796043	0.00825279	0.00844369	0.00789781	0.00744136	0.00788342	0.00811395	0.00784222	0.00781	0.00642349	0.0073259	0.00868527	0.00723592	0.00784368	0.00706457	0.00883036	0.00847463	0.00802319	0.00765797	0.00790708	0.00837372	0.0082391	0.00790326	0.00749481	0.00838111
EX_zn2[fe]	zn2	Zinc (II) ion	Zn	0.008 ± 0.0006	0.0064 - 0.0105	0.00812413	0.00766258	0.00794581	0.00826337	0.00745858	0.010451	0.00704559	0.00797872	0.00783292	0.00796876	0.0082823	0.00760962	0.00876971	0.00798592	0.00796925	0.00855161	0.00811597	0.00835154	0.00752772	0.00796043	0.00825279	0.00844369	0.00789781	0.00744136	0.00788342	0.00811395	0.00784222	0.00781	0.00642349	0.0073259	0.00868527	0.00723592	0.00784368	0.00706457	0.00883036	0.00847463	0.00802319	0.00765797	0.00790708	0.00837372	0.0082391	0.00790326	0.00749481	0.00838111
EX_fe3[fe]	fe3	Fe3+	Fe	0.0072 ± 0.0011	0.0025 - 0.0102	0.0074387	0.0072849	0.00731729	0.00786032	0.00720294	0.0101988	0.00254444	0.0074867	0.00727467	0.00745097	0.0078803	0.00680641	0.00839576	0.00729093	0.007505	0.00808557	0.00741282	0.00794362	0.00468781	0.00740578	0.00624774	0.00798084	0.00738531	0.00660954	0.00747409	0.00761452	0.00745527	0.00737564	0.00467581	0.00676243	0.00806137	0.00659763	0.00755744	0.00679981	0.00789774	0.00817934	0.00758185	0.00700952	0.00756242	0.00776254	0.00774016	0.00721089	0.00686745	0.00775145
EX_dttp[fe]	dttp	Thymidine 5'-triphosphate	C10H13N2O14P3	0.0009 ± 0.0014	0 - 0.0088	0	0	0.00875935	0	0	0	0.00644056	0	0	0	0.00111967	0.00236548	0.00155914	0.00222318	0.00131973	0	0	0	0	0.0031813	0.00143243	0	0	0	0.00175619	0	0	0.00395176	0.00274408	0.00131249	0	0.00282627	0.00119612	0	0.00212221	0.00104735	0	0.0026758	0.00168453	0	0	0	0.00177479	0
EX_nmn[fe]	nmn	Nicotinamide ribotide	C11H14N2O8P	0.002 ± 0.0016	0 - 0.0076	0.00403686	0.00169507	0.000819341	0.00100184	0.00193928	0.00170732	0.00105629	0.00296992	0.00287293	0.00390793	0.00233988	0.00457208	0.00163657	0.00111189	0.00129919	0.00643248	0.00139915	0.00197336	0.000751971	2.27e-14	0.000834253	0.00312569	0.00163545	0.000720506	0.00621802	0.00590923	0.00188638	0.00204695	2.14e-05	0.000994531	0.00316556	0.000617675	0.00161056	2.27e-14	0.00106106	0.00117502	0.00108075	0.00104848	0.00103684	0.00121293	0.00106157	0.000634626	0.0018474	0.00105371
EX_arab_D[fe]	arab_D	D-Arabinose	C5H10O5	0.0018 ± 0.0012	0 - 0.0057	0.00128434	0.0023457	0.00214076	0.00149415	0.00312245	0.00289384	0.000393361	0.00176269	0.00350092	0.00365898	0.00182906	0.00249987	0.0012326	0.00122217	0.00187857	0.001722	0.00379493	0.00262969	0.00167431	0.000690042	0.000915997	0.00451373	0.00188277	0.00118466	0.00130668	0.0036985	0.00162235	0.000551469	7.73e-05	0.00200798	0.00422318	0.000417082	0.0022028	0.000800005	0.0030302	0.00211098	0.00286625	0.00372515	0.00222804	0.00171751	0.00180344	0.00233095	0.00286768	0.00203558
EX_12dgr180[fe]	12dgr180	1,2-Diacyl-sn-glycerol (dioctadecanoyl, n-C18:0)	C39H76O5	0.0015 ± 0.0007	0.0005 - 0.0042	0.00181192	0.00090829	0.00267568	0.00125995	0.00132238	0.00151932	0.00108505	0.00156789	0.00187778	0.00116055	0.00138609	0.0010754	0.00140922	0.00156372	0.00136359	0.00214367	0.00144429	0.00115003	0.00272642	0.00146018	0.00184111	0.00204568	0.00109818	0.000992379	0.00182453	0.001765	0.00196327	0.00151974	0.0038248	0.00237158	0.00277458	0.00256945	0.00137861	0.000772677	0.00416496	0.00158443	0.00159605	0.00184285	0.00126982	0.00198855	0.00220347	0.000827338	0.00214083	0.00158777
EX_pheme[fe]	pheme	Heme	C34H30FeN4O4	0.0006 ± 0.0004	0.0002 - 0.0025	0.000390362	0.000363264	0.000642432	0.000439561	0.000899755	0.000648065	0.000704554	0.000782087	0.000700954	0.00101656	0.000539123	0.000822571	0.000465125	0.0004906	0.000797315	0.00056893	0.00063078	0.000432287	0.00161103	0.000542412	0.00024536	0.000642492	0.000592679	0.000665952	0.000523391	0.000731875	0.000850977	0.000346383	0.00212182	0.000872615	0.00063615	0.000767064	0.0004079	0.00085507	0.00089102	0.000385938	0.000548219	0.000642703	0.000421066	0.000780778	0.000631859	0.000434202	0.000760523	0.000495919
EX_sheme[fe]	sheme	Siroheme	C42H36FeN4O16	0.0004 ± 0.0004	0.0001 - 0.0024	0.000250084	0.000249138	0.000136139	0.000279627	0.000387045	0.000282037	0.00062475	0.000329141	0.00034537	0.000386874	0.000379539	0.000675019	0.000249609	0.000126394	0.000324355	0.000253719	0.000369359	0.000223781	0.00103066	0.000310615	0.000235434	0.000363077	0.000233146	0.000488099	0.000239274	0.000464812	0.000331061	8.75e-05	0.00200679	0.000369927	0.000203255	0.000303	0.000234059	0.000722797	0.000160971	0.000147242	0.000307109	0.000306856	0.000239179	0.000173688	0.000277361	0.000338851	0.000432903	0.000225069
EX_q8[fe]	q8	Ubiquinone-8	C49H74O4	0.0003 ± 0.0003	0 - 0.0022	0.000149458	0.000187481	9.61e-05	0.000183024	0.000287894	0.000234287	0.000620599	0.0002594	0.000245071	0.000300307	0.000322459	0.000271481	0.000170489	5.11e-05	0.000223434	0.000137172	0.000244208	0.000125896	0.000829779	0.000266815	0.000183566	0.000214361	0.000127747	0.000437864	0.000155353	0.000289374	0.000183347	4.95e-05	0.00176333	0.000287253	5.87e-05	0.000268693	0.000127251	0.000662999	0.000100705	7.57e-05	0.000255022	0.000141302	0.000157429	0.000108007	0.000215358	0.00017394	0.000274982	0.000115618
EX_2dmmq8[fe]	2dmmq8	2-Demethylmenaquinone 8	C50H70O2	0.0003 ± 0.0003	0 - 0.0022	0.000157553	0.000187326	0.000125073	0.000178232	0.000287894	0.000204264	0.000510182	0.000227477	0.000241215	0.000300307	0.000124948	0.000238995	0.000164726	5.11e-05	0.000202037	9.5e-05	0.00021782	0.000125896	0.000816279	0.000265039	0.000215763	0.000220974	0.000114241	0.00041179	0.000155353	0.000252668	0.000178266	4.95e-05	0.000647474	0.000280818	5.38e-05	0.000264926	0.000127251	0.000659596	0.000107141	7.99e-05	0.00024863	0.000134098	0.000157429	0.000105011	0.000217434	0.000164366	0.000279711	0.000118962
EX_4abz[fe]	4abz	4-Aminobenzoate	C7H6NO2	0.0006 ± 0.0003	0.0002 - 0.002	0.000260364	0.000286898	0.00138685	0.000507816	0.000494646	0.000502102	0.000613305	0.000841211	0.000818797	0.000546773	0.000390486	0.000267319	0.000629437	0.0007293	0.000578994	0.000901091	0.00066538	0.000349923	0.00199324	0.000678623	0.000802195	0.000797741	0.000528064	0.000430002	0.000702442	0.000588851	0.000852739	0.000802124	0.000705801	0.0011767	0.000571653	0.00140567	0.000520085	0.00039001	0.00150778	0.000711612	0.000739457	0.00086996	0.000515917	0.000893469	0.000989078	0.000356394	0.00095354	0.000367096
EX_cgly[fe]	cgly	Cysteinylglycine	C5H10N2O3S	0.0004 ± 0.0002	0.0001 - 0.0014	0.000213041	0.000280683	0.000554882	0.000285188	0.000267435	0.000288804	0.00031627	0.00043102	0.000409106	0.000297326	0.000222155	0.00027798	0.000295752	0.000308127	0.000325809	0.000418644	0.000315642	0.000217641	0.00070526	0.000320707	0.000303033	0.000471522	0.00023966	0.000263552	0.000423488	0.000454627	0.000477638	0.000330746	0.000626464	0.000500224	0.000309969	0.000505144	0.000311478	0.000598997	0.000605694	0.000333958	0.000465751	0.000384775	0.000342758	0.000396795	0.000427048	0.000343762	0.000497582	0.000245002
EX_mqn7[fe]	mqn7	Menaquinone-7	C46H64O2	0.0001 ± 0.0001	0 - 0.0008	9.77e-05	0.0001337	9.77e-05	0.000122418	0.000198303	0.000198492	0.000120114	0.000125758	0.000185836	0.000187596	0.000119623	0.000777824	8.97e-05	0.000104786	9.74e-05	0.000231987	0.000126322	0.000134302	0.00029442	2.83e-05	5.47e-05	0.000273458	0.00012957	0.000118008	0.000155906	0.000324136	0.000127463	8.48e-05	0.000706526	5.9e-05	0.000196379	7.32e-05	0.000190444	3.51e-05	9.85e-05	0.000136617	0.000108329	0.000124482	0.000139539	6.27e-05	0.000110989	0.00018928	0.000246965	0.000120783
EX_ahcys[fe]	ahcys	S-Adenosylhomocysteine	C14H20N6O5S	0 ± 0.0001	0 - 0.0003	0	0	0	0	0	0	0	0	0	0	0	0	0	0	0	0	0	0	0	0	0	0	0	0	0	0	0	0	0	0	0	0	0	0	0	0	0	0	0	0	0	0	0	0
EX_amet[fe]	amet	S-Adenosylmethionine	C15H23N6O5S	0 ± 0	0 - 0	2.27e-14	2.27e-14	2.27e-14	0	2.27e-14	2.27e-14	2.27e-14	2.27e-14	2.27e-14	2.27e-14	2.27e-14	4.78e-06	2.27e-14	2.27e-14	2.27e-14	2.27e-14	2.27e-14	2.27e-14	2.27e-14	2.27e-14	2.27e-14	2.27e-14	0	0	0	0	0	0	0	0	0	0	0	0	0	0	0	0	0	0	0	0	0	0
EX_chsterol[fe]	chsterol	Cholesterol	C27H46O	0 ± 0	0 - 0	3.42e-14	3.42e-14	3.42e-14	0	3.42e-14	3.42e-14	3.42e-14	3.42e-14	3.42e-14	0	3.42e-14	3.42e-14	3.42e-14	3.42e-14	3.42e-14	0	2.27e-06	3.42e-14	3.42e-14	3.42e-14	3.42e-14	3.42e-14	3.42e-14	3.42e-14	3.42e-14	0	3.42e-14	3.42e-14	3.42e-14	3.42e-14	3.42e-14	3.42e-14	0	3.42e-14	3.42e-14	0	0	2.19e-06	3.42e-14	3.42e-14	3.42e-14	3.42e-14	3.95e-06	3.42e-14
EX_na1[fe]	na1	Sodium	Na	0 ± 0	0 - 0	8.53e-14	8.53e-14	8.53e-14	8.53e-14	8.53e-14	8.53e-14	8.53e-14	8.53e-14	8.53e-14	0	8.53e-14	8.53e-14	8.53e-14	8.53e-14	8.53e-14	8.53e-14	8.53e-14	8.53e-14	8.53e-14	8.53e-14	8.53e-14	8.53e-14	8.53e-14	8.53e-14	8.53e-14	0	8.53e-14	8.53e-14	8.53e-14	0	8.53e-14	8.53e-14	0	8.53e-14	8.53e-14	8.53e-14	8.53e-14	8.53e-14	8.53e-14	8.53e-14	8.53e-14	8.53e-14	8.53e-14	8.53e-14
EX_sucr[fe]	sucr	Sucrose	C12H22O11	0 ± 0	0 - 0	5.68e-14	5.68e-14	5.68e-14	0	5.68e-14	5.68e-14	5.68e-14	5.68e-14	5.68e-14	0	5.68e-14	5.68e-14	5.68e-14	5.68e-14	5.68e-14	0	5.68e-14	5.68e-14	5.68e-14	5.68e-14	5.68e-14	5.68e-14	5.68e-14	5.68e-14	5.68e-14	0	5.68e-14	5.68e-14	5.68e-14	0	5.68e-14	5.68e-14	0	5.68e-14	5.68e-14	5.68e-14	0	5.68e-14	5.68e-14	5.68e-14	5.68e-14	5.68e-14	5.68e-14	5.68e-14
EX_adocbl[fe]	adocbl	Adenosylcobalamin	C72H100CoN18O17P	0 ± 0	0 - 0	5.25e-14	5.25e-14	5.25e-14	0	5.25e-14	5.25e-14	5.25e-14	5.25e-14	5.25e-14	0	5.25e-14	5.25e-14	5.25e-14	5.25e-14	5.25e-14	0	5.25e-14	5.25e-14	5.25e-14	5.25e-14	5.25e-14	5.25e-14	5.25e-14	5.25e-14	5.25e-14	5.25e-14	5.25e-14	5.25e-14	5.25e-14	0	5.25e-14	5.25e-14	5.25e-14	5.25e-14	5.25e-14	5.25e-14	0	5.25e-14	5.25e-14	5.25e-14	5.25e-14	5.25e-14	5.25e-14	5.25e-14
EX_strch1[fe]	strch1	Starch, Structure 1 (1,6-{7[1,4-Glc], 4[1,4-Glc]})	C66H112O56	0 ± 0	0 - 0	4.36e-14	4.36e-14	4.36e-14	0	4.36e-14	4.36e-14	4.36e-14	4.36e-14	4.36e-14	4.36e-14	4.36e-14	4.36e-14	4.36e-14	4.36e-14	4.36e-14	0	4.36e-14	4.36e-14	4.36e-14	4.36e-14	4.36e-14	4.36e-14	4.36e-14	4.36e-14	4.36e-14	0	4.36e-14	4.36e-14	4.36e-14	0	4.36e-14	4.36e-14	4.36e-14	4.36e-14	4.36e-14	0	4.36e-14	4.36e-14	4.36e-14	4.36e-14	4.36e-14	4.36e-14	4.36e-14	4.36e-14
EX_starch1200[fe]	starch1200	Starch n=1200 repeat units (300 repeat units amylose, 900 repeat units amylopectin, corresponds to potatoe starch)	C7200H12002O6001	0 ± 0	0 - 0	4.1e-14	4.1e-14	4.1e-14	0	4.1e-14	4.1e-14	4.1e-14	4.1e-14	4.1e-14	0	4.1e-14	4.1e-14	4.1e-14	4.1e-14	4.1e-14	0	4.1e-14	4.1e-14	4.1e-14	4.1e-14	4.1e-14	4.1e-14	4.1e-14	4.1e-14	4.1e-14	4.1e-14	4.1e-14	4.1e-14	4.1e-14	0	4.1e-14	4.1e-14	0	4.1e-14	4.1e-14	4.1e-14	0	4.1e-14	4.1e-14	4.1e-14	4.1e-14	4.1e-14	4.1e-14	4.1e-14
EX_ocdcea[fe]	ocdcea	Oleic acid	C18H33O2	0 ± 0	0 - 0	2.84e-14	2.84e-14	2.84e-14	0	2.84e-14	2.84e-14	2.84e-14	2.84e-14	2.84e-14	0	2.84e-14	2.84e-14	2.84e-14	2.84e-14	2.84e-14	0	2.84e-14	2.84e-14	2.84e-14	2.84e-14	2.84e-14	2.84e-14	2.84e-14	2.84e-14	2.84e-14	0	2.84e-14	2.84e-14	2.84e-14	0	2.84e-14	2.84e-14	2.84e-14	2.84e-14	2.84e-14	0	0	2.84e-14	2.84e-14	2.84e-14	2.84e-14	2.84e-14	2.84e-14	2.84e-14
EX_lanost[fe]	lanost	Lanosterin	C30H50O	0 ± 0	0 - 0	0	0	0	0	0	0	0	0	0	0	0	0	0	0	0	0	0	0	0	0	0	0	0	0	0	0	0	0	0	0	0	0	0	0	0	0	0	0	0	0	0	0	0	0
EX_duri[fe]	duri	Deoxyuridine	C9H12N2O5	0 ± 0	0 - 0	2.27e-14	2.27e-14	2.27e-14	0	2.27e-14	2.27e-14	2.27e-14	2.27e-14	2.27e-14	0	2.27e-14	2.27e-14	2.27e-14	2.27e-14	2.27e-14	2.27e-14	2.27e-14	2.27e-14	2.27e-14	2.27e-14	2.27e-14	2.27e-14	2.27e-14	2.27e-14	2.27e-14	0	2.27e-14	2.27e-14	2.27e-14	0	2.27e-14	2.27e-14	0	2.27e-14	2.27e-14	2.27e-14	0	2.27e-14	2.27e-14	2.27e-14	2.27e-14	2.27e-14	2.27e-14	2.27e-14
EX_man[fe]	man	D-Mannose	C6H12O6	0 ± 0	0 - 0	2.27e-14	2.27e-14	2.27e-14	0	2.27e-14	2.27e-14	2.27e-14	2.27e-14	2.27e-14	0	2.27e-14	2.27e-14	2.27e-14	2.27e-14	2.27e-14	0	2.27e-14	2.27e-14	2.27e-14	2.27e-14	2.27e-14	2.27e-14	2.27e-14	2.27e-14	2.27e-14	0	2.27e-14	2.27e-14	2.27e-14	0	2.27e-14	2.27e-14	2.27e-14	2.27e-14	2.27e-14	2.27e-14	0	2.27e-14	2.27e-14	2.27e-14	2.27e-14	2.27e-14	2.27e-14	2.27e-14
EX_melib[fe]	melib	TG(18:4(6Z,9Z,12Z,15Z)/18:1(9Z)/20:5(5Z,8Z,11Z,14Z,17Z))	C12H22O11	0 ± 0	0 - 0	2.27e-14	2.27e-14	2.27e-14	0	2.27e-14	2.27e-14	2.27e-14	2.27e-14	2.27e-14	2.27e-14	2.27e-14	2.27e-14	2.27e-14	2.27e-14	2.27e-14	0	2.27e-14	2.27e-14	2.27e-14	2.27e-14	2.27e-14	2.27e-14	2.27e-14	2.27e-14	2.27e-14	0	2.27e-14	2.27e-14	2.27e-14	2.27e-14	2.27e-14	2.27e-14	2.27e-14	2.27e-14	2.27e-14	2.27e-14	0	2.27e-14	2.27e-14	2.27e-14	2.27e-14	2.27e-14	2.27e-14	2.27e-14
EX_metsox_S_L[fe]	metsox_S_L	L-Methionine Sulfoxide	C5H11NO3S	0 ± 0	0 - 0	2.27e-14	2.27e-14	2.27e-14	0	2.27e-14	2.27e-14	2.27e-14	2.27e-14	2.27e-14	2.27e-14	0	2.27e-14	2.27e-14	2.27e-14	2.27e-14	0	2.27e-14	2.27e-14	2.27e-14	2.27e-14	2.27e-14	2.27e-14	2.27e-14	2.27e-14	2.27e-14	0	2.27e-14	2.27e-14	2.27e-14	0	2.27e-14	2.27e-14	0	2.27e-14	2.27e-14	2.27e-14	2.27e-14	2.27e-14	2.27e-14	2.27e-14	2.27e-14	2.27e-14	2.27e-14	2.27e-14
EX_drib[fe]	drib	Deoxyribose	C5H10O4	0 ± 0	0 - 0	2.27e-14	2.27e-14	2.27e-14	0	2.27e-14	2.27e-14	2.27e-14	2.27e-14	2.27e-14	0	2.27e-14	2.27e-14	2.27e-14	2.27e-14	2.27e-14	0	2.27e-14	2.27e-14	2.27e-14	2.27e-14	2.27e-14	2.27e-14	2.27e-14	2.27e-14	2.27e-14	0	2.27e-14	2.27e-14	2.27e-14	0	2.27e-14	2.27e-14	0	2.27e-14	2.27e-14	2.27e-14	0	2.27e-14	2.27e-14	2.27e-14	2.27e-14	2.27e-14	2.27e-14	2.27e-14
EX_glyleu[fe]	glyleu	Glycylleucine	C8H16N2O3	0 ± 0	0 - 0	2.27e-14	2.27e-14	2.27e-14	0	2.27e-14	2.27e-14	2.27e-14	2.27e-14	2.27e-14	2.27e-14	2.27e-14	2.27e-14	2.27e-14	2.27e-14	2.27e-14	2.27e-14	2.27e-14	2.27e-14	2.27e-14	2.27e-14	2.27e-14	2.27e-14	2.27e-14	2.27e-14	2.27e-14	0	2.27e-14	2.27e-14	2.27e-14	0	2.27e-14	2.27e-14	0	2.27e-14	2.27e-14	2.27e-14	2.27e-14	2.27e-14	2.27e-14	2.27e-14	2.27e-14	2.27e-14	2.27e-14	2.27e-14
EX_cbl1[fe]	cbl1	Cob(I)alamin	C62H88CoN13O14P	0 ± 0	0 - 0	2.27e-14	2.27e-14	2.27e-14	2.27e-14	2.27e-14	2.27e-14	2.27e-14	2.27e-14	2.27e-14	2.27e-14	2.27e-14	2.27e-14	2.27e-14	2.27e-14	2.27e-14	2.27e-14	2.27e-14	2.27e-14	2.27e-14	2.27e-14	2.27e-14	2.27e-14	2.27e-14	2.27e-14	2.27e-14	0	2.27e-14	2.27e-14	2.27e-14	2.27e-14	2.27e-14	2.27e-14	0	2.27e-14	2.27e-14	2.27e-14	0	2.27e-14	2.27e-14	2.27e-14	2.27e-14	2.27e-14	2.27e-14	2.27e-14
EX_no3[fe]	no3	Nitrate	NO3	0 ± 0	0 - 0	2.27e-14	2.27e-14	2.27e-14	0	2.27e-14	2.27e-14	2.27e-14	2.27e-14	2.27e-14	2.27e-14	2.27e-14	2.27e-14	2.27e-14	2.27e-14	2.27e-14	0	2.27e-14	2.27e-14	2.27e-14	2.27e-14	2.27e-14	2.27e-14	2.27e-14	2.27e-14	2.27e-14	0	2.27e-14	2.27e-14	2.27e-14	2.27e-14	2.27e-14	2.27e-14	2.27e-14	2.27e-14	2.27e-14	2.27e-14	0	2.27e-14	2.27e-14	2.27e-14	2.27e-14	2.27e-14	2.27e-14	2.27e-14
EX_pime[fe]	pime	Pimelic acid	C7H10O4	0 ± 0	0 - 0	2.27e-14	2.27e-14	2.27e-14	0	2.27e-14	2.27e-14	2.27e-14	2.27e-14	2.27e-14	2.27e-14	2.27e-14	2.27e-14	2.27e-14	2.27e-14	2.27e-14	2.27e-14	2.27e-14	2.27e-14	2.27e-14	2.27e-14	2.27e-14	2.27e-14	2.27e-14	2.27e-14	2.27e-14	0	2.27e-14	2.27e-14	2.27e-14	0	2.27e-14	2.27e-14	0	2.27e-14	2.27e-14	0	0	2.27e-14	2.27e-14	2.27e-14	2.27e-14	2.27e-14	2.27e-14	2.27e-14
EX_glymet[fe]	glymet	Glycyl-L-methionine	C7H14N2O3S	0 ± 0	0 - 0	2.27e-14	2.27e-14	2.27e-14	0	2.27e-14	2.27e-14	2.27e-14	2.27e-14	2.27e-14	0	2.27e-14	2.27e-14	2.27e-14	2.27e-14	2.27e-14	2.27e-14	2.27e-14	2.27e-14	2.27e-14	2.27e-14	2.27e-14	2.27e-14	2.27e-14	2.27e-14	2.27e-14	2.27e-14	2.27e-14	2.27e-14	2.27e-14	2.27e-14	2.27e-14	2.27e-14	2.27e-14	2.27e-14	2.27e-14	2.27e-14	0	2.27e-14	2.27e-14	2.27e-14	2.27e-14	2.27e-14	2.27e-14	2.27e-14
EX_chtbs[fe]	chtbs	N,N-diacetylchitobiose	C16H28N2O11	0 ± 0	0 - 0	2.27e-14	2.27e-14	2.27e-14	0	2.27e-14	2.27e-14	2.27e-14	2.27e-14	2.27e-14	2.27e-14	2.27e-14	2.27e-14	2.27e-14	2.27e-14	2.27e-14	2.27e-14	2.27e-14	2.27e-14	2.27e-14	2.27e-14	2.27e-14	2.27e-14	2.27e-14	2.27e-14	2.27e-14	0	2.27e-14	2.27e-14	2.27e-14	0	2.27e-14	2.27e-14	2.27e-14	2.27e-14	2.27e-14	0	0	2.27e-14	2.27e-14	2.27e-14	2.27e-14	2.27e-14	2.27e-14	2.27e-14
EX_tre[fe]	tre	Trehalose	C12H22O11	0 ± 0	0 - 0	2.27e-14	2.27e-14	2.27e-14	2.27e-14	2.27e-14	2.27e-14	2.27e-14	2.27e-14	2.27e-14	2.27e-14	2.27e-14	2.27e-14	2.27e-14	2.27e-14	2.27e-14	0	2.27e-14	2.27e-14	2.27e-14	2.27e-14	2.27e-14	2.27e-14	2.27e-14	2.27e-14	2.27e-14	0	2.27e-14	2.27e-14	2.27e-14	2.27e-14	2.27e-14	2.27e-14	0	2.27e-14	2.27e-14	2.27e-14	0	2.27e-14	2.27e-14	2.27e-14	2.27e-14	2.27e-14	2.27e-14	2.27e-14
EX_glypro[fe]	glypro	Glycylproline	C7H12N2O3	0 ± 0	0 - 0	2.27e-14	2.27e-14	2.27e-14	0	2.27e-14	2.27e-14	2.27e-14	2.27e-14	2.27e-14	2.27e-14	2.27e-14	2.27e-14	2.27e-14	2.27e-14	2.27e-14	2.27e-14	2.27e-14	2.27e-14	2.27e-14	2.27e-14	2.27e-14	2.27e-14	2.27e-14	2.27e-14	2.27e-14	2.27e-14	2.27e-14	2.27e-14	2.27e-14	0	2.27e-14	2.27e-14	2.27e-14	2.27e-14	2.27e-14	2.27e-14	0	2.27e-14	2.27e-14	2.27e-14	2.27e-14	2.27e-14	2.27e-14	2.27e-14
EX_pydam[fe]	pydam	Pyridoxamine	C8H13N2O2	0 ± 0	0 - 0	7.88e-15	7.88e-15	7.88e-15	7.88e-15	7.88e-15	7.88e-15	7.88e-15	7.88e-15	7.88e-15	0	7.88e-15	7.88e-15	7.88e-15	7.88e-15	7.88e-15	0	7.88e-15	7.88e-15	7.88e-15	7.88e-15	7.88e-15	7.88e-15	7.88e-15	7.88e-15	7.88e-15	7.88e-15	7.88e-15	7.88e-15	7.88e-15	0	7.88e-15	7.88e-15	0	7.88e-15	7.88e-15	7.88e-15	0	7.88e-15	7.88e-15	7.88e-15	7.88e-15	7.88e-15	7.88e-15	7.88e-15
EX_crn[fe]	crn	L-Carnitine	C7H15NO3	0 ± 0	0 - 0	0	0	0	0	0	0	0	0	0	0	0	0	0	0	0	0	0	0	0	0	0	0	0	0	0	0	0	0	0	0	0	0	7.11e-15	0	0	0	0	0	0	0	0	0	0	0
[truncated: 42 more columns]

## Sheet: Table S5
Table S5: SCFA average secretion fluxes and genera contributions.
Genus	Acetate (mmol/day)	Butyrate (mmol/day)	Isobutyrate (mmol/day)	Propionate (mmol/day)
Bacteroides*	48.18 ± 41.17		44.04 ± 38.43	48.18 ± 41.17
Phocaeicola*	28.85 ± 29.31		24.26 ± 25.73	28.85 ± 29.31
Faecalibacterium*	34.56 ± 27.75	34.56 ± 27.75		12.23 ± 12.91
Segatella*	28.71 ± 43.52		0.28 ± 0.63	28.71 ± 43.52
Agathobacter*	19.84 ± 23.64	19.84 ± 23.64
Roseburia*	13.41 ± 11.19	13.41 ± 11.19		7.92 ± 7.83
Ruminococcus*	28.74 ± 16.92			5.11 ± 4.25
Mediterraneibacter*	16.13 ± 10.15			12.76 ± 8.88
Coprococcus*	8.46 ± 8.56	8.46 ± 8.56		8.45 ± 8.56
Bacillus*	10.07 ± 5.22			10.07 ± 5.22
Lachnospira	9.84 ± 10.99			9.84 ± 10.99
Clostridium	8.45 ± 5.79	8.45 ± 5.79	0.4 ± 1.68	0.79 ± 2.48
Streptococcus	9.16 ± 25.52			7.27 ± 21.92
Megamonas	7.72 ± 17.49			7.72 ± 17.49
Bifidobacterium	12.38 ± 20.02			0.15 ± 0.41
Parabacteroides	4.17 ± 3.29		2.97 ± 2.54	4.17 ± 3.29
Dorea	8.07 ± 4.58			2.98 ± 1.6
unclassified Lachnospiraceae	6.66 ± 5.08	4.3 ± 4.29
Catenibacterium	3.46 ± 8.62	3.46 ± 8.62	3.46 ± 8.62
Collinsella	10.04 ± 7.5			0.23 ± 0.99
Holdemanella	4.89 ± 8.46	4.89 ± 8.46
Escherichia	5.26 ± 14.82			4.38 ± 12.22
Anaerobutyricum	4.52 ± 3.47	4.52 ± 3.47
Dermacoccus	4.25 ± 9.46			4.25 ± 9.46
Actinomyces	3.67 ± 3.02			3.68 ± 3.02
Blautia	4.28 ± 2.14		0.15 ± 0.34	2.7 ± 1.34
Fusobacterium	2.16 ± 5.73	2.16 ± 5.73		2.16 ± 5.73
no rank_Oscillospiraceae incertae sedis	2.46 ± 5.9	1.87 ± 5.63		0.03 ± 0.13
Phascolarctobacterium				3.52 ± 4.7
Odoribacter	0.91 ± 0.97	0.82 ± 0.73	0.82 ± 0.73	0.91 ± 0.97
Klebsiella	3.31 ± 11.61			0.08 ± 0.47
Eubacterium	1.55 ± 1.26	1.55 ± 1.26	0.01 ± 0.06
Tyzzerella	3.05 ± 2.89
Paraprevotella	1.48 ± 2.43			1.48 ± 2.43
Alistipes	2.78 ± 5.23
unclassified Clostridiales	1.37 ± 0.83			1.37 ± 0.83
unclassified Oscillospiraceae	1.21 ± 0.94	1.21 ± 0.94
Megasphaera	0.56 ± 2.07	0.56 ± 2.07	0.56 ± 2.07	0.56 ± 2.07
Akkermansia	1.08 ± 3.14			1.08 ± 3.14
Enterococcus	1.26 ± 6.23			0.81 ± 4.98
Veillonella	1.02 ± 3.76			1.02 ± 3.76
Corynebacterium	0.85 ± 2.72			0.85 ± 2.72
Subdoligranulum	0.82 ± 0.92	0.82 ± 0.92
Peptacetobacter	0.5 ± 1.77		0.5 ± 1.77	0.5 ± 1.77
Haemophilus	0.72 ± 2.16			0.72 ± 2.16
Eshraghiella	0.67 ± 1.34	0.67 ± 1.34
Dialister	0.55 ± 1.54			0.55 ± 1.54
Acidipropionibacterium	0.51 ± 0.73			0.51 ± 0.73
Otoolea	0.45 ± 0.65	0.45 ± 0.65		0.06 ± 0.32
Exiguobacterium	0.44 ± 1.96			0.44 ± 1.96
Amedibacillus	0.41 ± 0.85	0.41 ± 0.85
Weissella	0.8 ± 3.93
Staphylococcus	0.4 ± 1.1			0.38 ± 1.1
Oceanobacillus	0.38 ± 0.65			0.38 ± 0.65
Pseudoflavonifractor	0.76 ± 0.79
Prevotella	0.37 ± 0.75		0.04 ± 0.18	0.33 ± 0.72
Bilophila	0.72 ± 0.79
Ligilactobacillus	0.53 ± 1.82			0.14 ± 1.22
Enterocloster	0.59 ± 1.27			0.03 ± 0.14
Mitsuokella	0.57 ± 2.47
Olsenella	0.28 ± 2.18			0.28 ± 2.18
Desulfovibrio	0.55 ± 0.98
Anaerotruncus	0.28 ± 0.35	0.28 ± 0.35
Eggerthella	0.48 ± 0.67
Enterobacter	0.27 ± 1.48			0.21 ± 1.15
Coprobacillus	0.16 ± 0.31	0.16 ± 0.31	0.16 ± 0.31
Acidaminococcus	0.22 ± 0.93	0.22 ± 0.93		0.02 ± 0.13
Xylanibacter	0.14 ± 0.49		0.14 ± 0.49	0.14 ± 0.49
Sutterella	0.4 ± 1.06
Citrobacter	0.19 ± 0.83			0.19 ± 0.83
Lachnoclostridium	0.27 ± 0.74	0.02 ± 0.15	0.02 ± 0.15	0.02 ± 0.15
Lactococcus	0.13 ± 0.77			0.13 ± 0.77
Intestinibacter	0.09 ± 0.27		0.09 ± 0.27	0.09 ± 0.27
Butyricicoccus	0.08 ± 0.2	0.08 ± 0.2		0.08 ± 0.2
Holdemania	0.23 ± 0.4
unclassified Erysipelotrichaceae	0.11 ± 0.39	0.11 ± 0.39
Adlercreutzia	0.21 ± 0.42
Hungatella	0.21 ± 1.54
Neisseria	0.09 ± 0.57			0.09 ± 0.57
Roseomonas	0.14 ± 0.74			0.01 ± 0.06
Methanobrevibacter	0.13 ± 0.77
Thomasclavelia	0.12 ± 0.3
Schaalia	0.11 ± 0.31
Slackia	0.1 ± 0.31
Serratia	0.05 ± 0.31			0.05 ± 0.31
Marvinbryantia	0.08 ± 0.21
Pseudomonas	0.08 ± 0.2
Lactobacillus	0.07 ± 0.49
Gordonibacter	0.07 ± 0.18
Caldicellulosiruptor	0.07 ± 0.32
Hoylesella	0.03 ± 0.3			0.03 ± 0.3
Aeromonas	0.03 ± 0.3			0.03 ± 0.3
Paracoccus	0.03 ± 0.24			0.03 ± 0.24
unclassified Eubacteriales	0.06 ± 0.19
Rothia	0.05 ± 0.34
Helicobacter	0.05 ± 0.45
Kluyvera	0.02 ± 0.13			0.02 ± 0.13
Faecalispora	0.01 ± 0.08	0.01 ± 0.08		0.01 ± 0.08
Pediococcus	0.03 ± 0.32
Paeniclostridium	0.01 ± 0.07	0.01 ± 0.07	0.01 ± 0.07	0.01 ± 0.07
no rank_unclassified Candidatus Melainabacteria	0.03 ± 0.16
Leuconostoc	0.03 ± 0.23
no rank_Anaerovoracaceae Incertae Sedis	0.01 ± 0.09	0.01 ± 0.09		0.01 ± 0.09
Limosilactobacillus	0.03 ± 0.23
Lacticaseibacillus	0.03 ± 0.18
Cronobacter	0.01 ± 0.11			0.01 ± 0.11
Salmonella	0.01 ± 0.09			0.01 ± 0.09
Brachyspira	0.01 ± 0.08	0.01 ± 0.08
Plesiomonas	0.01 ± 0.07			0.01 ± 0.07
Cellulosimicrobium	0.01 ± 0.07			0.01 ± 0.07
Microbacterium	0.01 ± 0.11
Oxalobacter	0.01 ± 0.08
Bordetella	0.01 ± 0.05			0.01 ± 0.05
Morganella	0.01 ± 0.05			0.01 ± 0.05
Anaerostipes	0.01 ± 0.05	0.01 ± 0.05
Nitrososphaera	0.01 ± 0.08
Gemella	0.01 ± 0.07
Succinatimonas	0.01 ± 0.05
Metamycoplasma	0.01 ± 0.02
* Top 10 genera with the highest total secretion fluxes of SCFAs (mmol/day)

## Sheet: Table S6
Table S6: The final list of AGORA model identifiers in Thai CSMMs with their taxonomic assignments and relative abundances.
AGORA model identifier	Taxonomic assignment							Relative abundance (%)
	NCBI Taxonomy ID	Species	Genus	Family	Order	Class	Phylum	Th-01	Th-02	Th-03	Th-04	Th-05	Th-06	Th-07	Th-08	Th-09	Th-10	Th-11	Th-12	Th-13	Th-14	Th-15	Th-16	Th-17	Th-18	Th-19	Th-20	Th-21	Th-22	Th-23	Th-24	Th-25	Th-26	Th-27	Th-28	Th-29	Th-30	Th-31	Th-32	Th-33	Th-34	Th-35	Th-36	Th-37	Th-38	Th-39	Th-40	Th-41	Th-42
Acidaminococcus_fermentans_DSM_20731	591001	Acidaminococcus fermentans	Acidaminococcus	Acidaminococcaceae	Acidaminococcales	Negativicutes	Bacillota	0	0	0	0	0	0	0	0	0	0	0	0	0	0	0	0	0	0	0	0	0	0	0	0	0	0	0	0	0	0	0	0	0	0	0	0	0	0	0	0	0	0
Acidaminococcus_intestini_RyC_MR95	568816	Acidaminococcus intestini	Acidaminococcus	Acidaminococcaceae	Acidaminococcales	Negativicutes	Bacillota	0	0	0	0	0	0	0	0.0029699	0	0.0023345	0	0	0	0	0	0	0	0	0	0	0	0	0	0	0.003356	0	0	0	0	0	0	0	0	0	0	0	0	0	0	0	0	0
Acidaminococcus_sp_D21	187327	Acidaminococcus intestini	Acidaminococcus	Acidaminococcaceae	Acidaminococcales	Negativicutes	Bacillota	0	0	0	0	0	0	0	0.0025522	0	0.0020441	0	0	0	0	0	0	0	0	0	0	0	0	0	0	0.0031584	0	0	0	0	0	0	0	0	0	0	0	0	0	0	0	0	0
Actinomyces_odontolyticus_ATCC_17982	411466	Schaalia odontolytica	Schaalia	Actinomycetaceae	Actinomycetales	Actinomycetes	Actinomycetota	0	0	0	0	0	0	0	0	0	0	0	0	0	0	0	0	0	0	0.00148	0	0	0	0	0	0	0	0	0	0	0	0	0	0	0	0	0	0	0	0	0	0	0
Actinomyces_oris_K20	871541	Actinomyces oris	Actinomyces	Actinomycetaceae	Actinomycetales	Actinomycetes	Actinomycetota	0.0060392	0.0090576	0.0043429	0.009277	0.020962	0.010522	0.0035626	0.0086071	0.023715	0.021643	0.0075126	0.013969	0.0033496	0.0039026	0.0099286	0.010057	0.022186	0.014604	0.0051747	0.0091966	0.0025995	0.021069	0.0062277	0.0037271	0.0091276	0.009948	0.0081271	0.0037538	0	0.01396	0.013663	0.0055587	0.013805	0.0034009	0.0092597	0.007499	0.0097449	0.04025	0.0079599	0.0041344	0.011981	0.0076607
Adlercreutzia_equolifaciens_DSM_19450	1384484	Adlercreutzia equolifaciens	Adlercreutzia	Eggerthellaceae	Eggerthellales	Coriobacteriia	Actinomycetota	0	0	0	0	0	0	0	0	0	0	0.0018778	0	0	0	0.0011126	0	0	0.001212	0	0	0	0.001266	0	0	0.0010754	0.002584	0.0016032	0	0	0	0	0	0.0012183	0	0	0.0017783	0	0	0.0012772	0	0	0.0033092
Aeromonas_caviae_Ae398	878320	Aeromonas caviae	Aeromonas	Aeromonadaceae	Aeromonadales	Gammaproteobacteria	Pseudomonadota	0	0	0	0	0	0	0	0	0	0	0	0	0	0	0	0	0	0	0	0	0	0	0	0	0	0	0	0	0	0	0	0	0	0	0	0	0	0	0	0	0	0
Aeromonas_hydrophila_subsp_hydrophila_ATCC_7966	380703	Aeromonas hydrophila	Aeromonas	Aeromonadaceae	Aeromonadales	Gammaproteobacteria	Pseudomonadota	0	0	0	0	0	0	0	0	0	0	0	0	0	0	0	0	0	0	0	0	0	0	0	0	0	0	0	0	0	0	0	0	0	0	0	0	0	0	0	0	0	0
Aeromonas_veronii_B565	998088	Aeromonas veronii	Aeromonas	Aeromonadaceae	Aeromonadales	Gammaproteobacteria	Pseudomonadota	0	0	0	0	0	0	0	0	0	0	0	0	0	0	0	0	0	0	0	0	0	0	0	0	0	0	0	0	0	0	0	0	0	0	0	0	0	0	0	0	0	0
Akkermansia_muciniphila_ATCC_BAA_835	349741	Akkermansia muciniphila	Akkermansia	Akkermansiaceae	Verrucomicrobiales	Verrucomicrobiia	Verrucomicrobia	0	0.0011715	0	0	0	0.012878	0.024999	0.013368	0	0	0.0041433	0.0010955	0	0	0.0024696	0.0015872	0.004541	0	0	0.0028317	0	0	0	0.0084207	0	0.010398	0	0	0.03764	0	0	0	0	0	0	0	0.0020644	0	0	0	0	0
Alistipes_finegoldii_DSM_17242	679935	Alistipes finegoldii	Alistipes	Rikenellaceae	Bacteroidales	Bacteroidia	Bacteroidota	0.001192	0.0011674	0	0.0013564	0.0032151	0	0.0018672	0.0014383	0.0032529	0.0016303	0.0063862	0.005513	0.0016213	0.0018142	0.0021023	0.0012782	0.0017368	0.0014865	0	0.0026618	0	0.0041265	0.0040256	0.0013066	0.0025066	0.010984	0	0.0029167	0	0.0050705	0	0	0.0011532	0	0.0011249	0.0012781	0	0	0.0014193	0.0019096	0.0016214	0.0011539
Alistipes_indistinctus_YIT_12060	742725	Alistipes indistinctus	Alistipes	Rikenellaceae	Bacteroidales	Bacteroidia	Bacteroidota	0	0	0	0	0	0	0	0	0.0082195	0	0	0.0038099	0	0	0	0	0	0	0	0	0	0	0	0	0.0011688	0.0068641	0	0	0	0	0	0	0	0	0	0	0	0	0	0	0	0
Alistipes_onderdonkii_DSM_19147	1203611	Alistipes onderdonkii	Alistipes	Rikenellaceae	Bacteroidales	Bacteroidia	Bacteroidota	0.001864	0	0.007401	0	0.0021165	0	0.0010213	0.0093979	0.0092238	0	0.0010089	0.095182	0	0.0018475	0.0017123	0	0.0012863	0.0010157	0	0	0	0.013139	0.0073669	0.0014446	0.0025679	0.017372	0	0.0012177	0	0.0028144	0	0	0.0010084	0	0.0023264	0.0021405	0.0023142	0.0042822	0.001591	0	0.0013843	0.0015097
Alistipes_shahii_WAL_8301	717959	Alistipes shahii	Alistipes	Rikenellaceae	Bacteroidales	Bacteroidia	Bacteroidota	0	0.0012868	0	0	0	0.0012816	0	0	0.0029661	0.0014432	0	0.0053784	0	0	0.0012358	0	0.0074159	0.0010751	0	0.003323	0	0.0042886	0.0012794	0	0.0020832	0.0048515	0	0	0	0.0035838	0	0	0.0012112	0	0.001236	0	0	0	0.0010022	0	0.0023852	0
Anaerostipes_hadrus_DSM_3319	649757	Anaerostipes hadrus	Anaerostipes	Lachnospiraceae	Lachnospirales	Clostridia	Bacillota	0	0	0	0	0	0	0	0	0	0	0	0	0	0	0	0	0	0	0	0	0	0	0	0	0	0	0	0	0	0	0	0	0	0	0	0	0	0	0	0	0	0
Anaerotruncus_colihominis_DSM_17241	445972	Anaerotruncus colihominis	Anaerotruncus	Oscillospiraceae	Eubacteriales	Clostridia	Bacillota	0.0015522	0	0.0011769	0	0.0012997	0	0	0	0	0.0012158	0.0011794	0.0017941	0	0	0	0.0022678	0.0014143	0.0016629	0	0	0	0.0020153	0.001533	0	0.0013703	0.0021877	0	0	0	0.0015458	0	0	0	0	0.001276	0	0	0	0	0	0	0
Bacillus_timonensis_JC401	1033734	Bacillus timonensis	Bacillus	Bacillaceae	Bacillales	Bacilli	Bacillota	0.010931	0.012045	0.058225	0.019055	0.020767	0.02108	0.023277	0.035317	0.034376	0.021132	0.016394	0.011223	0.026426	0.029336	0.023196	0.037831	0.027935	0.014691	0.061061	0.028491	0.033679	0.033492	0.02217	0.018053	0.029491	0.021832	0.035801	0.033676	0	0.047672	0.024	0.059015	0.021835	0.016374	0.063302	0.029876	0.031045	0.036524	0.02166	0.037511	0.041525	0.011125
Bacteroides_caCCAe_ATCC_43185	411901	Bacteroides caccae	Bacteroides	Bacteroidaceae	Bacteroidales	Bacteroidia	Bacteroidota	0	0.0039016	0.031045	0.0055023	0.0022089	0	0	0.031652	0.015714	0.0032236	0.0078909	0.0081338	0.030526	0	0.0050629	0	0.011635	0	0.010148	0.013513	0.010522	0.0058483	0.030752	0.0013433	0.0051781	0.0060725	0	0.014453	0.010823	0.0031665	0	0.018704	0.0054575	0.0033778	0.018615	0.0037034	0.0018564	0.037241	0.0014005	0	0.015166	0.0035248
Bacteroides_cellulosilyticus_DSM_14838	537012	Bacteroides cellulosilyticus	Bacteroides	Bacteroidaceae	Bacteroidales	Bacteroidia	Bacteroidota	0	0	0	0	0	0	0	0	0	0	0	0.016081	0	0.0018793	0	0.0010022	0.0016209	0	0.012305	0.0015916	0.0012843	0	0	0	0	0	0	0.0010167	0	0	0	0	0	0	0.0055532	0	0	0.0043363	0	0	0	0
Bacteroides_clarus_YIT_12056	762984	Bacteroides clarus	Bacteroides	Bacteroidaceae	Bacteroidales	Bacteroidia	Bacteroidota	0	0	0	0	0	0	0.020321	0.0030557	0.0011794	0	0	0.001399	0	0	0	0	0.012775	0	0.001432	0	0	0	0.0059954	0.0015856	0	0	0.0010234	0	0	0	0	0.0013862	0	0	0	0	0	0	0	0.0043545	0.0012553	0
Bacteroides_coprocola_M16_DSM_17136	470145	Phocaeicola coprocola	Phocaeicola	Bacteroidaceae	Bacteroidales	Bacteroidia	Bacteroidota	0.0028541	0	0.090794	0.0040501	0.0089739	0	0.001229	0.0044465	0.011252	0.015978	0.0043392	0.0021871	0.014445	0.099478	0.025115	0.0011814	0.0048794	0.0023938	0	0.0069328	0.0085729	0.0070258	0.0079436	0.074797	0.077943	0.0085617	0.0038508	0	0	0.076667	0.0022598	0	0.011177	0.005508	0.0042718	0.017235	0.0024828	0.0039071	0.0084441	0.010077	0.0033969	0
Bacteroides_coprophilus_DSM_18228	547042	Phocaeicola coprophilus	Phocaeicola	Bacteroidaceae	Bacteroidales	Bacteroidia	Bacteroidota	0.015728	0.0083112	0	0	0	0	0	0	0	0.033996	0	0.0023493	0	0.044018	0.015601	0.0012297	0	0	0	0	0	0.00199	0.0065435	0	0.0042744	0.012888	0	0	0	0.006954	0.0027385	0	0	0.011312	0.01213	0	0.0014821	0	0	0.0029571	0.007643	0
Bacteroides_dorei_DSM_17855	483217	Phocaeicola dorei	Phocaeicola	Bacteroidaceae	Bacteroidales	Bacteroidia	Bacteroidota	0.0013985	0.0010238	0.015676	0.0046217	0.0029661	0	0.0024232	0.022444	0.011756	0.0026562	0.0073401	0.0017887	0.016448	0.0021948	0.0076592	0.0045527	0.01724	0.0027641	0	0.041028	0.037082	0.0025847	0.0070561	0.0017833	0.0015971	0.012035	0.0018583	0.027412	0	0.0032266	0.002135	0.010512	0.0032852	0.0043562	0.010567	0.0028683	0	0.024052	0.004415	0.0031881	0.0022378	0
Bacteroides_eggerthii_1_2_48FAA	665953	Bacteroides eggerthii	Bacteroides	Bacteroidaceae	Bacteroidales	Bacteroidia	Bacteroidota	0.0024537	0	0	0	0	0	0	0.0031694	0	0.0013297	0.0017989	0.0020408	0.0037582	0.0026412	0.0019871	0.0045272	0.0048172	0.0020439	0	0.0050827	0	0	0.0046336	0.013049	0.001322	0	0.0040472	0	0	0.0043067	0	0	0	0.0015488	0.0023625	0	0	0.0039321	0	0.013205	0.0015522	0
Bacteroides_eggerthii_DSM_20697	483216	Bacteroides eggerthii	Bacteroides	Bacteroidaceae	Bacteroidales	Bacteroidia	Bacteroidota	0.0020875	0.0012258	0	0	0	0	0	0.0022159	0	0.0016382	0.0015278	0	0	0.0010096	0.0013504	0.0038505	0.0043947	0.0022073	0	0	0	0	0.0011408	0.012255	0.0043909	0	0.0021916	0	0	0.0045592	0	0	0	0.0011425	0	0	0	0	0	0.013243	0	0
Bacteroides_faecis_MAJ27	1077285	Bacteroides faecis	Bacteroides	Bacteroidaceae	Bacteroidales	Bacteroidia	Bacteroidota	0	0	0	0	0	0	0.002329	0	0	0	0	0	0	0	0	0	0	0	0	0	0	0	0	0	0.0031725	0	0	0	0.012381	0	0	0	0	0	0	0	0	0	0	0	0	0
Bacteroides_finegoldii_DSM_17565	483215	Bacteroides finegoldii	Bacteroides	Bacteroidaceae	Bacteroidales	Bacteroidia	Bacteroidota	0.0011341	0.0017796	0.012117	0	0	0	0.0014142	0.0016816	0	0.0016745	0.01797	0.003106	0.004135	0.0023885	0.0035387	0.0018378	0.010286	0.0022666	0	0.010555	0.0012832	0.0060244	0.0032748	0.0037183	0.0021441	0.0015281	0	0.0015286	0.005548	0.0088916	0	0.0031131	0	0.010105	0.0033423	0.0015547	0	0.012138	0.0051846	0.005628	0.0027191	0.0045499
Bacteroides_fluxus_YIT_12057	763034	Bacteroides fluxus	Bacteroides	Bacteroidaceae	Bacteroidales	Bacteroidia	Bacteroidota	0	0	0	0	0	0	0.001375	0	0	0	0.03971	0	0	0	0.0020726	0	0	0	0	0	0	0	0	0	0	0	0	0	0	0	0	0	0	0	0	0	0	0	0	0	0	0
Bacteroides_fragilis_3_1_12	457424	Bacteroides fragilis	Bacteroides	Bacteroidaceae	Bacteroidales	Bacteroidia	Bacteroidota	0	0	0	0	0	0	0.0011121	0	0	0	0	0	0	0	0.0025634	0	0	0	0.017597	0	0	0	0	0	0	0	0	0	0	0	0	0	0	0.0012392	0	0	0	0	0	0	0	0
Bacteroides_fragilis_638R	862962	Bacteroides fragilis	Bacteroides	Bacteroidaceae	Bacteroidales	Bacteroidia	Bacteroidota	0	0	0.0019459	0.0011221	0	0	0.0066686	0	0	0	0.0037028	0	0	0	0	0	0	0	0	0	0	0	0	0	0	0	0	0	0	0	0	0	0	0	0	0	0	0	0	0	0	0
Bacteroides_fragilis_NCTC_9343	272559	Bacteroides fragilis	Bacteroides	Bacteroidaceae	Bacteroidales	Bacteroidia	Bacteroidota	0	0	0.0017628	0.0010786	0	0	0.0072268	0	0	0	0.0044177	0	0	0	0	0	0	0	0	0	0	0	0	0	0	0	0	0.0013526	0	0	0	0	0	0	0	0	0	0	0	0	0	0
Bacteroides_fragilis_YCH46	295405	Bacteroides fragilis	Bacteroides	Bacteroidaceae	Bacteroidales	Bacteroidia	Bacteroidota	0	0	0.0020874	0.0024985	0	0	0.0073559	0	0	0	0.0039359	0	0	0	0	0	0	0	0	0	0	0	0	0	0	0	0	0	0	0	0	0	0	0	0	0	0	0	0	0	0	0
Bacteroides_intestinalis_341_DSM_17393	471870	Bacteroides intestinalis	Bacteroides	Bacteroidaceae	Bacteroidales	Bacteroidia	Bacteroidota	0	0.0011114	0	0	0.034804	0.0011453	0	0	0	0.0016896	0	0.0016561	0	0	0.0011052	0.0020666	0	0.0019489	0.0011622	0	0	0.0040884	0.0013572	0.0036922	0	0	0	0	0	0	0	0	0	0	0.0029396	0	0	0.0024559	0	0.0015276	0	0
Bacteroides_massiliensis_B846dnLKV334	1121098	Phocaeicola massiliensis	Phocaeicola	Bacteroidaceae	Bacteroidales	Bacteroidia	Bacteroidota	0.016853	0.0065919	0	0.0064768	0.0037544	0	0.0019538	0.014601	0.0019454	0.0012884	0.026453	0.017579	0.048227	0	0.029617	0.0025707	0	0.0038346	0	0.024623	0.026779	0.014449	0.0068347	0.010202	0.0056524	0	0.0078621	0	0	0.037686	0	0.075198	0.0033771	0.05545	0	0.0047966	0.010205	0	0.01835	0.002069	0.041177	0
Bacteroides_nordii_CL02T12C05	997884	Bacteroides nordii	Bacteroides	Bacteroidaceae	Bacteroidales	Bacteroidia	Bacteroidota	0	0	0	0	0	0	0.0067044	0	0	0	0	0.0022399	0	0	0.001066	0	0.0027237	0	0.0033018	0.0012433	0.0010123	0	0.0029364	0	0	0	0	0	0	0.0011385	0	0	0	0	0	0	0	0	0	0	0	0
Bacteroides_oleiciplenus_YIT_12058	742727	Bacteroides oleiciplenus	Bacteroides	Bacteroidaceae	Bacteroidales	Bacteroidia	Bacteroidota	0	0	0	0	0	0	0	0	0	0	0	0	0	0	0	0	0.0012124	0	0	0	0	0	0	0	0	0	0	0	0	0	0	0	0	0	0	0	0	0.0011774	0	0	0	0
Bacteroides_ovatus_ATCC_8483	411476	Bacteroides ovatus	Bacteroides	Bacteroidaceae	Bacteroidales	Bacteroidia	Bacteroidota	0	0	0.0093531	0.0011894	0	0	0.0046098	0	0	0	0.0029744	0.001342	0.0018134	0	0.0015608	0	0.0014241	0.0016686	0.0020221	0.0017416	0.0011321	0.0017861	0	0	0.0025599	0	0	0.005251	0.002505	0	0	0.0016234	0.001671	0	0.0039182	0.00923	0	0.0049692	0.0023759	0.0018303	0	0
Bacteroides_ovatus_SD_CC_2a	702444	Bacteroides xylanisolvens	Bacteroides	Bacteroidaceae	Bacteroidales	Bacteroidia	Bacteroidota	0	0	0.0043894	0	0	0	0.0033224	0	0	0	0	0.0011419	0	0	0	0	0	0	0	0.0015169	0	0	0	0	0	0	0	0.0017825	0.0012607	0	0	0.0014733	0	0	0.0010106	0	0	0.0011676	0	0	0	0
Bacteroides_ovatus_SD_CMC_3f	702443	Bacteroides ovatus	Bacteroides	Bacteroidaceae	Bacteroidales	Bacteroidia	Bacteroidota	0.0057671	0.0054199	0.0075824	0.0034134	0	0	0.0035712	0	0.0022784	0.0013215	0.0020944	0.0017427	0.0029591	0	0.0031477	0	0	0.0040078	0.0011187	0.0019523	0.0010711	0.0014849	0	0	0.0032594	0	0	0.0033265	0.001947	0.0029732	0	0.0017015	0.0044555	0.002079	0.0046219	0.0033573	0.0011668	0.003599	0.0016021	0.0021519	0	0
Bacteroides_pectinophilus_ATCC_43243	483218	[Bacteroides] pectinophilus	unclassified Clostridiales	unclassified Clostridiales	Eubacteriales	Clostridia	Bacillota	0.0051463	0.004762	0	0.005028	0.0044201	0.0064444	0.0020964	0.0036878	0.003649	0.0044718	0.0029127	0.0039515	0	0.0049463	0.0039319	0.0084637	0.013295	0.003932	0.0050113	0	0.0045304	0.0033912	0.0031499	0.0023893	0.0033551	0.0043582	0.0074651	0.0029914	0	0.0023045	0.0064306	0.0019902	0.0070569	0.0016795	0.002371	0.0044282	0.0027673	0.00434	0.0054445	0.0049673	0.004144	0.0025237
Bacteroides_plebeius_M12_DSM_17135	484018	Phocaeicola plebeius	Phocaeicola	Bacteroidaceae	Bacteroidales	Bacteroidia	Bacteroidota	0.014714	0.016732	0	0.039199	0	0	0	0	0.017108	0	0	0.0016521	0.14017	0.050931	0.015564	0.0021071	0.0080815	0	0	0.0022923	0.026534	0.011674	0.028716	0.003428	0.020874	0.0026951	0.1006	0	0	0.022068	0.0034786	0	0.0049984	0.0022994	0.0033657	0.016408	0.005148	0.0013423	0	0.035849	0.0020803	0.0068174
Bacteroides_pyogenes_DSM20611	1121100	Bacteroides pyogenes	Bacteroides	Bacteroidaceae	Bacteroidales	Bacteroidia	Bacteroidota	0	0	0	0.0041502	0	0	0	0	0	0	0	0	0	0	0	0	0	0	0	0	0	0	0	0	0	0	0	0	0	0	0	0	0	0	0	0	0	0	0	0	0	0
Bacteroides_salyersiae_WAL_10018	1121101	Bacteroides salyersiae	Bacteroides	Bacteroidaceae	Bacteroidales	Bacteroidia	Bacteroidota	0	0.0011078	0.010847	0	0	0	0	0.0030121	0.0029161	0	0	0.0036633	0	0	0	0	0	0	0	0.0054483	0	0.0021391	0	0	0	0	0	0	0	0.0037964	0	0	0	0	0.0048959	0	0	0	0	0.0010679	0.0023581	0
Bacteroides_sp_1_1_14	469585	unclassified Bacteroides	Bacteroides	Bacteroidaceae	Bacteroidales	Bacteroidia	Bacteroidota	0	0	0.0036939	0	0.0011419	0	0.020486	0	0	0	0.0011166	0.0013796	0.0013272	0	0.0011702	0	0	0	0.012952	0.010776	0.0013243	0	0.0013002	0	0	0	0.0011541	0.0028889	0.09743	0.001108	0	0.0020277	0.0023652	0	0.0016213	0	0	0.0027854	0.001293	0.0015427	0	0
Bacteroides_sp_1_1_30	457387	unclassified Bacteroides	Bacteroides	Bacteroidaceae	Bacteroidales	Bacteroidia	Bacteroidota	0	0	0.009326	0	0	0	0.0068572	0	0	0	0.0011921	0.0025185	0.00166	0.002367	0.0014051	0	0	0	0	0.0033871	0.0015251	0	0	0	0.0018698	0	0	0.0042074	0.0029216	0.0013974	0	0.0030091	0.0012735	0	0.0022595	0.0011151	0	0.0028489	0.0017935	0	0	0
Bacteroides_sp_1_1_6	469586	Bacteroides thetaiotaomicron	Bacteroides	Bacteroidaceae	Bacteroidales	Bacteroidia	Bacteroidota	0.001554	0.001101	0.0048756	0	0.0019783	0.0010568	0.022034	0.0013387	0	0.0015783	0.0027039	0.0028404	0.002093	0.0017777	0.0019453	0.0014698	0.0012318	0.0013598	0.013247	0.021104	0.0036464	0.0031059	0.0017646	0.0027018	0.0011519	0.0013065	0.0010786	0.0064767	0.089285	0.0029859	0	0.0020072	0.0036368	0.0011818	0.002917	0.0022091	0	0.0043525	0.0016087	0.0013101	0.0011428	0.0022378
Bacteroides_sp_2_1_22	469588	unclassified Bacteroides	Bacteroides	Bacteroidaceae	Bacteroidales	Bacteroidia	Bacteroidota	0	0	0.0046434	0	0	0	0.0034461	0	0	0	0	0.0015029	0.0025201	0.0016171	0.0011304	0	0	0	0	0.0020409	0.0013847	0	0	0	0	0	0	0.0027644	0.0013814	0.001798	0	0.0013905	0	0	0.0010321	0	0	0.0019533	0.0019088	0	0	0
Bacteroides_sp_2_1_33B	469589	unclassified Bacteroides	Bacteroides	Bacteroidaceae	Bacteroidales	Bacteroidia	Bacteroidota	0.0010558	0	0.0032355	0	0	0	0	0.0017192	0	0	0	0.0020973	0	0	0.0017379	0	0.0018467	0	0.0022931	0.0036652	0.00109	0	0.0023252	0	0	0	0.003048	0.0014973	0	0.0011072	0.0019147	0.0015847	0	0	0.0012995	0	0	0.0014948	0	0.0018939	0	0
Bacteroides_sp_2_1_7	457388	unclassified Parabacteroides	Parabacteroides	Tannerellaceae	Bacteroidales	Bacteroidia	Bacteroidota	0	0	0.0019052	0	0	0	0	0.0010695	0	0	0	0.0048283	0.0036638	0.0020925	0.0019077	0	0	0	0.0010276	0.0033485	0.0028143	0	0.0020938	0	0	0.0015038	0.0016453	0.0022105	0	0.0037859	0.0015252	0	0	0.0011343	0.0010052	0	0	0.0020121	0.001964	0.0022686	0.0018035	0
Bacteroides_sp_2_2_4	469590	unclassified Bacteroides	Bacteroides	Bacteroidaceae	Bacteroidales	Bacteroidia	Bacteroidota	0	0	0.0070028	0.0010982	0	0	0.0032293	0	0	0	0.0019304	0.0012227	0.0026517	0.0014213	0.0014238	0	0.0010393	0.0010273	0.001364	0.0028448	0.0010622	0	0.0011951	0	0.0018215	0	0	0.0038993	0.0019463	0.0019109	0	0.0018775	0.0025111	0	0.0024668	0.0021694	0	0.0038212	0.0024624	0.0013152	0	0
Bacteroides_sp_20_3	469591	unclassified Parabacteroides	Parabacteroides	Tannerellaceae	Bacteroidales	Bacteroidia	Bacteroidota	0.0031399	0	0.0047727	0.0010311	0	0	0	0.0031176	0.0021827	0	0.0024396	0.0019555	0.0012937	0.0010166	0.0024412	0.0013182	0.0020863	0.0015795	0.0026419	0.007182	0.0016076	0.0058442	0.0035371	0.0014069	0.0013889	0.001824	0.0050652	0.002969	0	0.0023484	0.0024734	0.0025087	0.0025578	0.0046409	0.0022548	0	0	0.0025478	0.0013262	0.0030844	0.001475	0
Bacteroides_sp_3_1_19	469592	unclassified Bacteroides	Bacteroides	Bacteroidaceae	Bacteroidales	Bacteroidia	Bacteroidota	0.001487	0	0.0026838	0	0	0	0	0.0011669	0	0	0	0.0044733	0.0016181	0	0.0020977	0	0.001028	0	0.0012753	0.0029294	0.0016039	0	0.0018612	0	0	0.001688	0.0020374	0	0	0.0020843	0.0043751	0.0010797	0	0.0014613	0.0010487	0	0	0.0016808	0.0017949	0.0024683	0.0070783	0
Bacteroides_sp_3_1_23	457390	unclassified Bacteroides	Bacteroides	Bacteroidaceae	Bacteroidales	Bacteroidia	Bacteroidota	0	0	0.0092396	0	0	0	0.0048751	0	0	0	0.0025317	0.0010618	0.0015638	0	0.0011002	0	0.0010476	0.0010807	0.0014232	0.0011146	0	0	0	0	0.0017817	0	0	0.0039111	0.0029055	0	0	0.001354	0.00154	0	0.0020849	0.0025247	0	0.0048748	0.0015162	0.0010026	0	0
Bacteroides_sp_3_1_33FAA	457391	unclassified Bacteroides	Bacteroides	Bacteroidaceae	Bacteroidales	Bacteroidia	Bacteroidota	0.0016704	0.00383	0.01862	0.0038282	0.0026534	0.0026354	0.003356	0.023246	0.011597	0.0017597	0.0066937	0.0014166	0.017388	0.0027579	0.0085247	0.0043142	0.01878	0.0048007	0	0.041584	0.036722	0.002147	0.0086202	0.0024697	0.0012803	0.0123	0.0015432	0.023735	0	0.0031726	0.0032765	0.0071616	0.0050564	0.0060829	0.011317	0	0.0029748	0.023554	0.0057537	0.0023663	0.0023882	0
Bacteroides_sp_3_1_40A	469593	unclassified Bacteroides	Bacteroides	Bacteroidaceae	Bacteroidales	Bacteroidia	Bacteroidota	0.005553	0.0023902	0.037602	0.0030659	0.010564	0.0018138	0.0039991	0.0060228	0.0020071	0.01041	0.032397	0.0093864	0.011102	0.01053	0.0080422	0.0025775	0.0025571	0.0023467	0	0.012835	0.0068772	0.018239	0.028225	0.0042116	0.0058566	0.0068293	0.0057856	0.018071	0	0.025007	0	0.068013	0.022507	0.031577	0.0070424	0.002422	0.0069599	0.0065776	0.047821	0.029983	0.0080931	0.0030003
Bacteroides_sp_3_2_5	457392	unclassified Bacteroides	Bacteroides	Bacteroidaceae	Bacteroidales	Bacteroidia	Bacteroidota	0	0	0.0017552	0.0012252	0	0	0.0075359	0	0	0	0.0037139	0	0	0	0	0	0	0	0	0	0	0	0	0	0	0	0	0.0011696	0	0	0	0	0	0	0	0	0	0	0	0	0	0
Bacteroides_sp_4_1_36	457393	unclassified Bacteroides	Bacteroides	Bacteroidaceae	Bacteroidales	Bacteroidia	Bacteroidota	0.0030842	0	0.011002	0.0064795	0.013689	0	0.080498	0.025966	0.0040073	0.0065257	0.0079975	0.0083334	0.0041745	0.0087675	0.0058636	0.0018022	0.0017818	0.0090817	0.002701	0.038921	0.013734	0.0033045	0.0047167	0.0051883	0.0036622	0.0067407	0.012395	0.032895	0	0.011766	0.001181	0.010173	0.004813	0.003484	0.0049426	0.0044293	0	0.050618	0.0104	0.0090247	0.0012688	0.0034149
Bacteroides_sp_4_3_47FAA	457394	unclassified Bacteroides	Bacteroides	Bacteroidaceae	Bacteroidales	Bacteroidia	Bacteroidota	0.0044406	0.0020641	0.037109	0.0046156	0.0085771	0.0022049	0.0022205	0.0035427	0.0015693	0.011235	0.030194	0.0091697	0.0056492	0.0068456	0.0064747	0.0020989	0.0020546	0.0020359	0	0.010767	0.0055043	0.016717	0.024605	0.0037928	0.0053466	0.0058094	0.0053938	0.015274	0	0.017825	0	0.06223	0.020644	0.029417	0.0062206	0.0040509	0.0060099	0.0018099	0.045494	0.026502	0.0069705	0.0038487
Bacteroides_sp_9_1_42FAA	457395	unclassified Bacteroides	Bacteroides	Bacteroidaceae	Bacteroidales	Bacteroidia	Bacteroidota	0.0012866	0	0.011225	0.0024606	0.0024545	0	0.0022452	0.020697	0.010522	0.0010265	0.0056146	0.0020352	0.015748	0.0018371	0.006926	0.0044227	0.016229	0.0020884	0	0.037318	0.034973	0.0020832	0.0075842	0.0020706	0	0.011058	0.001207	0.022543	0	0.0020897	0.0019214	0.0060646	0.0021078	0.0029089	0.010041	0	0	0.022026	0.0039647	0.0024685	0.0025743	0
Bacteroides_sp_D1	556258	unclassified Bacteroides	Bacteroides	Bacteroidaceae	Bacteroidales	Bacteroidia	Bacteroidota	0	0	0.004576	0	0	0	0.0034752	0	0	0	0	0.0014015	0.0017501	0.0013908	0	0	0	0	0	0.0018453	0.0012978	0	0	0	0	0	0	0.0023298	0.001362	0.0012604	0	0.0014125	0	0	0	0	0	0.0015825	0.001265	0	0	0
Bacteroides_sp_D2	556259	unclassified Bacteroides	Bacteroides	Bacteroidaceae	Bacteroidales	Bacteroidia	Bacteroidota	0	0	0.018934	0	0	0	0.0025525	0	0	0	0.0019402	0	0.0014243	0	0.0010286	0	0.0032604	0	0.0021316	0.0013173	0.0014829	0	0	0	0.0017157	0	0	0.0032552	0.0051098	0	0	0	0	0	0.0021055	0.0017632	0	0.0038361	0.0012348	0	0	0
Bacteroides_sp_D20	585543	unclassified Bacteroides	Bacteroides	Bacteroidaceae	Bacteroidales	Bacteroidia	Bacteroidota	0.0016619	0	0.0083879	0.0030799	0.012647	0	0.07101	0.028136	0.0065302	0.0044566	0.005788	0.0075734	0.0028936	0.0087609	0.0055225	0.0010476	0.0015665	0.0079623	0.0028428	0.042469	0.011775	0.0024776	0.0097687	0.0049615	0.0025816	0.0072033	0.010172	0.034712	0	0.011534	0	0.010252	0.0028672	0.0023676	0.0046233	0	0	0.050714	0.0075597	0.0069681	0.0012741	0.0010112
Bacteroides_sp_D22	585544	unclassified Bacteroides	Bacteroides	Bacteroidaceae	Bacteroidales	Bacteroidia	Bacteroidota	0	0	0.0086087	0	0	0	0.0066095	0	0	0	0.0014143	0.0022186	0.0028931	0.0021587	0.001569	0	0	0	0	0.0041695	0.0018812	0	0.0013619	0	0.0017124	0	0	0.0048858	0.0032085	0.0014513	0	0.0025304	0	0	0.0019499	0.0011598	0	0.0033466	0.003296	0.0011988	0	0
Bacteroides_stercoris_ATCC_43183	449673	Bacteroides stercoris	Bacteroides	Bacteroidaceae	Bacteroidales	Bacteroidia	Bacteroidota	0.0018707	0.0019894	0.03771	0.0043182	0.0078803	0	0.0014771	0.022664	0	0.025971	0.033328	0.0079679	0.0062713	0.0087966	0.004496	0	0	0.0030037	0	0.078101	0.020664	0.021258	0.016655	0.0098143	0.0092638	0.005495	0.0031219	0.0050951	0	0.0097169	0.0014864	0.049144	0.0062618	0.013122	0	0	0.0018463	0.057695	0.052956	0.0942	0.0043004	0.0042358
Bacteroides_thetaiotaomicron_VPI_5482	226186	Bacteroides thetaiotaomicron	Bacteroides	Bacteroidaceae	Bacteroidales	Bacteroidia	Bacteroidota	0.0010224	0.0031883	0.0051695	0	0.0020208	0.0017411	0.026275	0	0.0012087	0.0015092	0.0026492	0.0041789	0.0011757	0.001146	0.0027387	0.0014117	0.0010032	0.002018	0.015644	0.022838	0.0017028	0.0016151	0	0.0019518	0.0011837	0	0	0.0068508	0.10496	0.0017705	0.0014582	0.0021497	0.0035986	0.0016242	0.0031234	0	0.0010572	0.0036481	0.0012298	0.0015658	0.0022246	0.0020468
Bacteroides_uniformis_ATCC_8492	411479	Bacteroides uniformis	Bacteroides	Bacteroidaceae	Bacteroidales	Bacteroidia	Bacteroidota	0.00547	0.0015664	0.0073446	0.0043858	0.015398	0	0.073435	0.02616	0.0040186	0.00406	0.0055049	0.0070671	0.0027303	0.0075198	0.0058088	0.0012503	0.0014491	0.0091809	0.0022415	0.036709	0.010536	0.0021999	0.0048234	0.004917	0.0028382	0.005808	0.012985	0.029275	0	0.0091496	0.0016855	0.0097494	0.0033071	0.0023802	0.0059528	0	0.0011739	0.0437	0.0097147	0.0088353	0.0038567	0.0013719
Bacteroides_vulgatus_ATCC_8482	435590	Phocaeicola vulgatus	Phocaeicola	Bacteroidaceae	Bacteroidales	Bacteroidia	Bacteroidota	0.0073126	0.0038979	0.058299	0.0050661	0.012945	0.0035968	0.0031399	0.0065373	0.0021824	0.011133	0.046231	0.010507	0.0064549	0.0051082	0.0082921	0.0029371	0.0017803	0.0031424	0.0013086	0.015586	0.0048904	0.024697	0.015361	0.0054348	0.0057113	0.0069447	0.0069363	0.024939	0	0.020507	0	0.10233	0.035812	0.045054	0.010079	0.0030641	0.010913	0.0023683	0.027542	0.030896	0.01198	0.0061254
Bacteroides_xylanisolvens_SD_CC_1b	702447	Bacteroides xylanisolvens	Bacteroides	Bacteroidaceae	Bacteroidales	Bacteroidia	Bacteroidota	0	0	0.0043656	0	0	0	0.0033495	0	0	0	0	0.0011278	0	0	0	0	0	0	0	0.0014959	0	0	0	0	0	0	0	0.0017666	0.0012832	0	0	0.0014907	0	0	0	0	0	0.0011844	0	0	0	0
Bacteroides_xylanisolvens_XB1A	657309	Bacteroides xylanisolvens	Bacteroides	Bacteroidaceae	Bacteroidales	Bacteroidia	Bacteroidota	0	0	0.009498	0	0	0	0.0071491	0	0	0	0	0.0019995	0.0017669	0.0013308	0.0010346	0	0	0	0	0.0029732	0.0015758	0	0	0	0.0016419	0	0	0.0036183	0.0025691	0.0010991	0	0.0031503	0	0	0.001465	0	0	0.0024691	0.0021374	0	0	0
Bifidobacterium_adolescentis_ATCC_15703	367928	Bifidobacterium adolescentis	Bifidobacterium	Bifidobacteriaceae	Bifidobacteriales	Actinomycetes	Actinomycetota	0.0023622	0.0057875	0	0.0037596	0.052073	0.0062966	0.007978	0	0.015648	0.045882	0	0	0	0	0.0010065	0	0	0.0080483	0	0.0044495	0	0	0	0.041309	0.0013327	0.0063873	0.003468	0	0.0022104	0	0.0013979	0	0.0092236	0	0	0	0	0	0	0.0024395	0	0.0047265
Bifidobacterium_animalis_lactis_AD011	442563	Bifidobacterium animalis	Bifidobacterium	Bifidobacteriaceae	Bifidobacteriales	Actinomycetes	Actinomycetota	0	0	0	0	0	0	0	0	0	0	0	0	0	0	0	0	0	0	0	0	0	0	0	0	0	0	0	0	0.0036841	0	0	0	0	0	0	0	0	0	0	0	0	0
Bifidobacterium_animalis_lactis_BB_12	552531	Bifidobacterium animalis	Bifidobacterium	Bifidobacteriaceae	Bifidobacteriales	Actinomycetes	Actinomycetota	0	0	0	0	0	0	0	0	0	0	0	0	0	0	0	0	0	0	0	0	0	0	0	0	0	0	0	0	0.0026868	0	0	0	0	0	0	0	0	0	0	0	0	0
Bifidobacterium_animalis_lactis_Bi_07	742729	Bifidobacterium animalis	Bifidobacterium	Bifidobacteriaceae	Bifidobacteriales	Actinomycetes	Actinomycetota	0	0	0	0	0	0	0	0	0	0	0	0	0	0	0	0	0	0	0	0	0	0	0	0	0	0	0	0	0.0027189	0	0	0	0	0	0	0	0	0	0	0	0	0
Bifidobacterium_animalis_lactis_Bl_04_ATCC_SD5219	580050	Bifidobacterium animalis	Bifidobacterium	Bifidobacteriaceae	Bifidobacteriales	Actinomycetes	Actinomycetota	0	0	0	0	0	0	0	0	0	0	0	0	0	0	0	0	0	0	0	0	0	0	0	0	0	0	0	0	0.0027019	0	0	0	0	0	0	0	0	0	0	0	0	0
Bifidobacterium_animalis_lactis_CNCM_I_2494	1042403	Bifidobacterium animalis	Bifidobacterium	Bifidobacteriaceae	Bifidobacteriales	Actinomycetes	Actinomycetota	0	0	0	0	0	0	0	0	0	0	0	0	0	0	0	0	0	0	0	0	0	0	0	0	0	0	0	0	0.0027367	0	0	0	0	0	0	0	0	0	0	0	0	0
Bifidobacterium_animalis_lactis_DSM_10140	555970	Bifidobacterium animalis	Bifidobacterium	Bifidobacteriaceae	Bifidobacteriales	Actinomycetes	Actinomycetota	0	0	0	0	0	0	0	0	0	0	0	0	0	0	0	0	0	0	0	0	0	0	0	0	0	0	0	0	0.002719	0	0	0	0	0	0	0	0	0	0	0	0	0
Bifidobacterium_animalis_lactis_V9	573236	Bifidobacterium animalis	Bifidobacterium	Bifidobacteriaceae	Bifidobacteriales	Actinomycetes	Actinomycetota	0	0	0	0	0	0	0	0	0	0	0	0	0	0	0	0	0	0	0	0	0	0	0	0	0	0	0	0	0.002691	0	0	0	0	0	0	0	0	0	0	0	0	0
Bifidobacterium_bifidum_BGN4	484020	Bifidobacterium bifidum	Bifidobacterium	Bifidobacteriaceae	Bifidobacteriales	Actinomycetes	Actinomycetota	0	0.0029047	0	0	0.0015916	0	0.0014025	0	0	0.0061776	0	0	0	0	0	0	0	0	0	0	0	0	0	0	0	0.0024954	0	0	0.0015669	0	0	0	0.0025515	0	0	0	0	0	0.0040065	0	0	0.0076572
Bifidobacterium_bifidum_NCIMB_41171	398513	Bifidobacterium bifidum	Bifidobacterium	Bifidobacteriaceae	Bifidobacteriales	Actinomycetes	Actinomycetota	0	0.0017766	0	0	0	0	0	0	0	0.0055148	0	0	0	0	0	0	0	0	0	0	0	0	0	0	0	0.0013224	0	0	0.0013622	0	0	0	0.0012498	0	0	0	0	0	0.0026937	0	0	0.0070981
Bifidobacterium_bifidum_PRL2010	702459	Bifidobacterium bifidum	Bifidobacterium	Bifidobacteriaceae	Bifidobacteriales	Actinomycetes	Actinomycetota	0	0.0016475	0	0	0	0	0	0	0	0.0049099	0	0	0	0	0	0	0	0	0	0	0	0	0	0	0	0.00135	0	0	0	0	0	0	0.0012261	0	0	0	0	0	0.0026199	0	0	0.0072016
Bifidobacterium_bifidum_S17	883062	Bifidobacterium bifidum	Bifidobacterium	Bifidobacteriaceae	Bifidobacteriales	Actinomycetes	Actinomycetota	0	0.0014886	0	0	0	0	0	0	0	0.0042646	0	0	0	0	0	0	0	0	0	0	0	0	0	0	0	0.0011966	0	0	0.0010302	0	0	0	0.0012497	0	0	0	0	0	0.0023853	0	0	0.006055
Bifidobacterium_breve_HPH0326	1203540	Bifidobacterium breve	Bifidobacterium	Bifidobacteriaceae	Bifidobacteriales	Actinomycetes	Actinomycetota	0	0	0	0	0	0	0	0	0	0	0	0	0	0	0	0	0	0	0	0	0	0	0	0	0	0	0	0.0010749	0	0	0	0	0	0	0	0	0	0	0	0	0	0
Bifidobacterium_catenulatum_DSM_16992	566552	Bifidobacterium catenulatum	Bifidobacterium	Bifidobacteriaceae	Bifidobacteriales	Actinomycetes	Actinomycetota	0	0	0	0	0.00128	0.028865	0	0.0036026	0.0013286	0.0015455	0	0	0	0.0015812	0	0	0.0021048	0	0	0.01909	0	0	0	0.0015707	0	0.0032634	0	0.0010338	0	0	0	0	0.0027141	0	0.0022856	0.003652	0	0	0	0	0	0.0014281
Bifidobacterium_dentium_ATCC_27678	473819	Bifidobacterium dentium	Bifidobacterium	Bifidobacteriaceae	Bifidobacteriales	Actinomycetes	Actinomycetota	0	0	0	0	0	0	0.0047162	0	0	0	0	0	0	0	0	0	0	0	0.0017665	0	0	0	0	0	0	0	0	0	0.097646	0	0	0	0	0	0	0	0	0	0	0	0	0
Bifidobacterium_gallicum_DSM_20093	561180	Bifidobacterium gallicum	Bifidobacterium	Bifidobacteriaceae	Bifidobacteriales	Actinomycetes	Actinomycetota	0	0	0	0	0	0	0	0	0	0	0	0	0	0	0	0	0	0	0	0	0	0	0	0	0	0	0	0	0.0025802	0	0	0	0	0	0	0	0	0	0	0	0	0
Bifidobacterium_longum_DJO10A	205913	Bifidobacterium longum	Bifidobacterium	Bifidobacteriaceae	Bifidobacteriales	Actinomycetes	Actinomycetota	0	0	0	0	0	0	0	0	0	0	0	0	0.0010241	0.0021415	0	0	0	0	0.001721	0.0021936	0	0	0	0	0	0	0	0.0020665	0	0	0	0.0012367	0	0	0.0015051	0	0	0	0	0	0	0.0017138
Bifidobacterium_longum_E18	1322347	Bifidobacterium longum	Bifidobacterium	Bifidobacteriaceae	Bifidobacteriales	Actinomycetes	Actinomycetota	0	0	0	0	0	0	0	0	0	0	0	0	0.0011315	0.0020206	0	0	0	0	0.0021901	0.0028526	0	0	0	0	0	0	0	0.0012857	0	0	0	0.0011368	0	0	0.0010488	0	0	0	0	0	0	0.0025144
Bifidobacterium_longum_infantis_157F_NC	565040	Bifidobacterium longum	Bifidobacterium	Bifidobacteriaceae	Bifidobacteriales	Actinomycetes	Actinomycetota	0	0	0	0	0	0	0	0	0	0	0	0	0.0011901	0.0023956	0	0	0	0	0.001966	0.0026244	0	0	0	0	0	0	0	0.001993	0	0	0	0.0013712	0	0	0.0011784	0	0	0	0	0	0	0.0018471
Bifidobacterium_longum_infantis_ATCC_15697	391904	Bifidobacterium longum	Bifidobacterium	Bifidobacteriaceae	Bifidobacteriales	Actinomycetes	Actinomycetota	0	0	0	0	0	0	0	0	0	0	0	0	0	0	0	0	0	0	0	0	0	0	0	0	0	0	0	0	0	0	0	0	0	0	0	0	0	0	0	0	0	0
Bifidobacterium_longum_longum_ATCC_55813	548480	Bifidobacterium longum	Bifidobacterium	Bifidobacteriaceae	Bifidobacteriales	Actinomycetes	Actinomycetota	0	0	0	0	0	0	0	0	0	0	0	0	0.0015802	0.0027719	0	0	0	0	0.0025261	0.0024371	0	0	0	0	0	0	0	0.0017671	0	0	0	0.0016292	0	0	0.0010737	0	0	0	0	0	0	0.0019532
Bifidobacterium_longum_longum_BBMN68	890402	Bifidobacterium longum	Bifidobacterium	Bifidobacteriaceae	Bifidobacteriales	Actinomycetes	Actinomycetota	0	0	0	0	0	0	0	0.0010741	0	0	0	0	0.0013075	0.0023757	0	0	0	0	0.0024948	0.0028336	0	0	0	0	0	0	0	0.0014914	0	0	0	0.0016758	0	0	0.0012421	0.0014561	0	0	0	0	0	0.0019969
Bifidobacterium_longum_longum_CCUG_52486	537937	Bifidobacterium longum	Bifidobacterium	Bifidobacteriaceae	Bifidobacteriales	Actinomycetes	Actinomycetota	0	0	0	0	0	0	0	0	0	0	0	0	0.0012034	0.0022342	0	0	0	0	0.0020598	0.0024479	0	0	0	0	0	0	0	0.0012857	0	0	0	0.0012473	0	0	0	0	0	0	0	0	0	0.001701
Bifidobacterium_longum_longum_JCM_1217	565042	Bifidobacterium longum	Bifidobacterium	Bifidobacteriaceae	Bifidobacteriales	Actinomycetes	Actinomycetota	0	0	0	0	0	0	0	0	0	0	0	0	0.001119	0.003839	0	0	0	0	0.0019634	0.002729	0	0	0	0	0	0	0	0.0012866	0	0	0	0.0013492	0	0	0.001066	0	0	0	0	0	0	0.0017754
Bifidobacterium_longum_longum_JDM301	759350	Bifidobacterium longum	Bifidobacterium	Bifidobacteriaceae	Bifidobacteriales	Actinomycetes	Actinomycetota	0	0	0	0	0	0	0	0	0	0	0	0	0	0.0011795	0	0	0	0	0.0011081	0.0012084	0	0	0	0	0	0	0	0	0	0	0	0	0	0	0	0	0	0	0	0	0	0.0011148
Bifidobacterium_longum_NCC2705	206672	Bifidobacterium longum	Bifidobacterium	Bifidobacteriaceae	Bifidobacteriales	Actinomycetes	Actinomycetota	0	0	0	0	0	0	0	0	0	0.0010204	0	0	0.0011044	0.0020412	0	0	0	0	0.001763	0.0023375	0	0	0	0	0	0	0	0.0013841	0	0	0	0.0012684	0	0	0	0	0	0	0	0	0	0.0016706
Bifidobacterium_pseudocatenulatum_DSM_20438	547043	Bifidobacterium pseudocatenulatum	Bifidobacterium	Bifidobacteriaceae	Bifidobacteriales	Actinomycetes	Actinomycetota	0.0010078	0.0010831	0.0042545	0	0.0019949	0.18843	0	0.036243	0.0046896	0.0020542	0.00154	0.0037893	0.0060997	0.0088705	0.0025123	0	0.014297	0.0028526	0	0.019159	0.0035904	0.00369	0	0.0027199	0.0012391	0.0205	0.0020338	0	0	0	0.0040734	0.008132	0.0030205	0	0.019198	0.028602	0.0013519	0.0046244	0.0035508	0	0	0.0092022
Bifidobacterium_ruminantium_DSM_6489	1410647	Bifidobacterium ruminantium	Bifidobacterium	Bifidobacteriaceae	Bifidobacteriales	Actinomycetes	Actinomycetota	0	0	0	0	0	0	0	0	0	0	0	0	0	0	0	0	0	0	0	0	0	0	0	0	0	0	0	0	0	0	0	0	0	0	0	0	0	0	0	0	0	0
Bifidobacterium_stercoris_ATCC_43183	1437612	Bifidobacterium adolescentis	Bifidobacterium	Bifidobacteriaceae	Bifidobacteriales	Actinomycetes	Actinomycetota	0	0	0	0	0	0	0	0	0	0	0	0.002937	0	0	0	0.001329	0.0022234	0	0.0026493	0.0016252	0	0	0.0015414	0	0	0	0	0.0026041	0	0	0	0	0	0	0.0010729	0	0	0.0069863	0	0	0	0
Bilophila_wadsworthia_3_1_6	563192	Bilophila wadsworthia	Bilophila	Desulfovibrionaceae	Desulfovibrionales	Deltaproteobacteria	Desulfovibrionia	0.0011874	0	0.0017916	0.0013262	0.0021723	0	0	0.0018038	0.0013973	0.0018708	0.0038027	0.007946	0.0023656	0.0015976	0.0012457	0	0.0012443	0	0	0	0.001063	0	0.004644	0.0012577	0.0015243	0.0040427	0	0.0011176	0.0072032	0.0032661	0	0.0015409	0.0012979	0	0.0071674	0	0.0021469	0.0017079	0	0	0.0019296	0
Blautia_hansenii_VPI_C7_24_DSM_20583	537007	Blautia hansenii	Blautia	Lachnospiraceae	Lachnospirales	Clostridia	Bacillota	0.002353	0.0019341	0.005434	0.0029744	0.0019649	0.0021913	0.0012176	0.0031334	0.0015471	0.0015357	0.0020733	0.0020801	0.0022922	0.0015038	0.0021644	0.0030739	0.0032072	0.0033617	0.0022831	0.0011566	0.010842	0.002986	0.0071716	0.0010635	0.00283	0.0023387	0.0046559	0.0017139	0.0015722	0.0060968	0.0022145	0.019541	0.0019121	0.0013758	0.0026551	0.0017054	0.0073847	0.0017912	0.0060154	0.0013417	0.0024672	0.0012839
Blautia_hydrogenotrophica_DSM_10507	476272	Blautia hydrogenotrophica	Blautia	Lachnospiraceae	Lachnospirales	Clostridia	Bacillota	0	0	0.0023547	0	0	0	0	0	0	0.0011659	0	0	0	0	0	0	0	0	0	0	0	0.0019805	0.001906	0	0.0011993	0.0012813	0	0	0	0	0	0	0	0	0	0	0	0	0	0	0	0
Blautia_obeum_ATCC_29174	411459	Blautia obeum	Blautia	Lachnospiraceae	Lachnospirales	Clostridia	Bacillota	0	0	0	0	0	0	0	0	0	0	0	0	0	0	0	0	0	0	0	0	0	0	0	0	0	0	0	0	0	0	0	0	0	0	0	0	0	0	0	0	0	0
Bordetella_hinzii_OH87_BAL007II	1331262	Bordetella hinzii	Bordetella	Alcaligenaceae	Burkholderiales	Betaproteobacteria	Pseudomonadota	0	0	0	0	0	0	0	0	0	0	0	0	0	0	0	0	0	0	0	0	0	0	0	0	0	0	0	0	0.001174	0	0	0	0	0	0	0	0	0	0	0	0	0
Brachyspira_pilosicoli_B2904	1133568	Brachyspira pilosicoli	Brachyspira	Brachyspiraceae	Brachyspirales	Spirochaetia	Spirochaetota	0	0	0	0	0	0	0	0	0	0	0	0	0	0	0	0	0	0	0	0	0	0	0	0	0	0	0	0	0	0	0	0	0	0	0	0	0	0	0	0	0	0
Burkholderiales_bacterium_1_1_47	469610	unclassified Burkholderiales	unclassified Burkholderiales	unclassified Burkholderiales	Burkholderiales	Betaproteobacteria	Pseudomonadota	0	0	0	0	0	0	0	0.0022612	0	0.0022599	0.0050084	0	0.0028623	0	0	0	0	0	0	0	0.0040607	0	0	0	0	0	0	0.001557	0.008423	0	0	0.0062638	0	0	0.0011908	0.0018193	0	0	0	0	0	0
Butyricicoccus_pullicaecorum_1_2	1203606	Butyricicoccus pullicaecorum	Butyricicoccus	Butyricicoccaceae	Eubacteriales	Clostridia	Bacillota	0	0	0.0012224	0	0	0	0	0	0	0	0	0.0014386	0	0	0	0.0014715	0.0012727	0	0	0	0.0017102	0.0015442	0.0011051	0	0	0.0020124	0	0	0	0	0	0	0	0	0	0	0	0	0	0	0	0
Butyrivibrio_crossotus_DSM_2876	511680	Eshraghiella crossota	Eshraghiella	Lachnospiraceae	Lachnospirales	Clostridia	Bacillota	0.013811	0.0017934	0	0.0020417	0.0015573	0.0032601	0.0012721	0.002107	0.0013391	0.0020599	0	0.0016197	0	0.0025164	0.0019355	0.004548	0.0060655	0.0016742	0.0025392	0	0	0.0015412	0.0015358	0	0.0022812	0.0021507	0.0037537	0	0	0	0.027294	0	0.0032885	0	0	0.0015502	0.0019784	0	0.0025151	0.00191	0.0022138	0
Candidatus_Nitrososphaera_gargensis_Ga9_2	1237085	Candidatus Nitrososphaera gargensis	Nitrososphaera	Nitrososphaeraceae	Nitrososphaerales	Nitrososphaeria	Nitrososphaerota	0	0	0	0	0	0	0	0	0	0	0	0	0	0	0	0	0	0	0	0	0	0	0	0	0	0	0	0	0	0	0	0	0	0	0	0	0	0	0	0	0	0
Catenibacterium_mitsuokai_DSM_15897	451640	Catenibacterium mitsuokai	Catenibacterium	Coprobacillaceae	Erysipelotrichales	Erysipelotrichia	Bacillota	0	0	0	0.022028	0	0	0	0	0	0.057853	0	0.042178	0	0	0.014052	0.028655	0	0.026801	0	0	0	0	0	0	0	0	0	0	0	0	0.025731	0	0	0	0	0	0	0	0	0.04139	0	0
Cellulosimicrobium_cellulans_J36	935839	Cellulosimicrobium cellulans	Cellulosimicrobium	Promicromonosporaceae	Micrococcales	Actinomycetes	Actinomycetota	0	0	0	0	0	0	0	0	0	0	0	0.0015441	0	0	0	0	0	0	0	0	0	0	0	0	0	0	0	0	0	0	0	0	0	0	0	0	0	0	0	0	0	0
Citrobacter_freundii_ATCC_8090	1006003	Citrobacter freundii	Citrobacter	Enterobacteriaceae	Enterobacterales	Gammaproteobacteria	Pseudomonadota	0	0	0	0	0	0	0	0	0	0	0	0	0	0	0	0	0	0	0	0	0	0	0	0	0	0.0041566	0	0	0	0	0	0	0	0	0	0	0	0	0	0	0	0
Citrobacter_koseri_ATCC_BAA_895	290338	Citrobacter koseri	Citrobacter	Enterobacteriaceae	Enterobacterales	Gammaproteobacteria	Pseudomonadota	0	0	0	0	0	0	0	0	0	0	0	0	0	0	0	0	0	0	0	0	0	0	0	0	0	0	0	0	0	0	0.0091451	0	0	0	0	0	0.010008	0	0	0	0	0
Citrobacter_sp_30_2	1639133	Citrobacter portucalensis	Citrobacter	Enterobacteriaceae	Enterobacterales	Gammaproteobacteria	Pseudomonadota	0	0	0	0	0	0	0	0	0	0	0	0	0	0	0	0	0	0	0	0	0	0	0	0	0	0.0023892	0	0	0	0	0	0	0.0039094	0	0	0	0	0	0	0	0	0
Citrobacter_youngae_ATCC_29220	500640	Citrobacter youngae	Citrobacter	Enterobacteriaceae	Enterobacterales	Gammaproteobacteria	Pseudomonadota	0	0	0	0	0	0	0	0	0	0	0	0	0	0	0	0	0	0	0	0	0	0	0	0	0	0	0	0	0	0	0	0	0	0	0	0	0	0	0	0	0	0
Clostridiales_sp_1_7_47FAA	457421	unclassified Eubacteriales	unclassified Eubacteriales	unclassified Eubacteriales	Eubacteriales	Clostridia	Bacillota	0	0	0.0015172	0	0	0	0	0	0	0	0	0	0.0010574	0	0	0	0	0	0	0	0	0	0.0015504	0	0	0	0	0	0.0013427	0	0	0	0	0.0010767	0	0	0	0.0015445	0	0	0	0
Clostridium_asparagiforme_DSM_15981	518636	Enterocloster asparagiformis	Enterocloster	Lachnospiraceae	Lachnospirales	Clostridia	Bacillota	0	0	0.0010219	0	0	0	0.0017781	0	0	0	0	0.0012886	0	0	0	0.0012538	0	0	0	0	0.0011356	0.0014263	0	0	0	0.0014156	0	0	0	0.0012151	0	0	0	0	0.0024253	0	0	0.0011566	0	0	0	0
Clostridium_bartlettii_DSM_16795	445973	Intestinibacter bartlettii	Intestinibacter	Peptostreptococcaceae	Peptostreptococcales	Clostridia	Bacillota	0	0	0	0	0	0	0.0010395	0	0	0	0.0022005	0.0010251	0	0	0	0	0	0.0014339	0	0	0.0010869	0	0	0	0	0	0	0.0014338	0.0048033	0	0	0	0	0	0	0	0	0	0.0013529	0	0	0
Clostridium_bolteae_ATCC_BAA_613	411902	Enterocloster bolteae	Enterocloster	Lachnospiraceae	Lachnospirales	Clostridia	Bacillota	0	0	0.0097113	0	0	0	0.0037195	0	0	0	0.0011051	0	0.0011848	0	0	0.0010398	0.0012495	0	0	0.0011575	0.0011974	0.0011366	0.0028829	0	0	0	0	0	0.015051	0.0017558	0	0.0016183	0	0.0015198	0.0045325	0	0.0010564	0.0015656	0	0	0	0
Clostridium_botulinum_A_str_ATCC_3502	413999	Clostridium botulinum	Clostridium	Clostridiaceae	Eubacteriales	Clostridia	Bacillota	0	0	0	0.0012629	0	0	0.0024717	0	0	0.0010104	0	0	0	0.0012826	0.0011122	0	0	0	0.019886	0	0	0	0	0	0	0	0	0	0.029632	0	0	0	0	0	0	0	0	0	0	0	0	0.0018517
Clostridium_celatum_DSM_1785	545697	Clostridium celatum	Clostridium	Clostridiaceae	Eubacteriales	Clostridia	Bacillota	0.0010195	0	0	0	0	0	0	0	0	0	0	0	0	0	0	0	0	0	0	0	0.0070038	0	0	0	0	0	0	0	0	0	0	0	0	0	0	0	0	0	0	0	0	0
Clostridium_citroniae_WAL_17108	742733	Enterocloster citroniae	Enterocloster	Lachnospiraceae	Lachnospirales	Clostridia	Bacillota	0	0	0	0	0	0	0	0	0	0	0	0	0	0	0	0	0	0	0	0	0	0	0	0	0	0	0	0	0	0	0	0	0	0	0	0	0	0	0	0	0	0
Clostridium_clostridioforme_CM201	999410	Enterocloster clostridioformis	Enterocloster	Lachnospiraceae	Lachnospirales	Clostridia	Bacillota	0	0	0	0	0	0	0	0	0	0	0	0	0.0013578	0	0	0	0	0	0	0	0	0	0	0	0	0	0	0	0	0	0	0	0	0	0	0	0	0	0	0	0	0
Clostridium_glycolicum_ATCC_14880	1121315	Terrisporobacter glycolicus	Terrisporobacter	Peptostreptococcaceae	Peptostreptococcales	Clostridia	Bacillota	0	0	0	0	0	0	0	0	0	0	0	0	0	0	0	0	0	0	0	0	0	0	0	0	0	0	0	0	0	0	0	0	0	0	0	0	0	0	0	0	0	0
Clostridium_hathewayi_12489931	999412	Hungatella hathewayi	Hungatella	Lachnospiraceae	Lachnospirales	Clostridia	Bacillota	0	0	0	0	0	0	0.0010064	0	0.0016347	0	0	0	0	0	0	0	0	0	0	0	0	0	0	0	0	0	0	0	0.035729	0	0	0	0	0	0.0011224	0	0	0	0	0	0	0
Clostridium_hiranonis_TO_931_DSM_13275	500633	Peptacetobacter hiranonis	Peptacetobacter	Peptostreptococcaceae	Peptostreptococcales	Clostridia	Bacillota	0	0	0	0	0	0	0	0	0	0	0	0	0	0	0	0	0	0	0	0	0	0	0	0	0.003744	0	0	0	0	0.014292	0	0	0	0	0	0	0	0	0	0	0	0
Clostridium_hylemonae_DSM_15053	553973	[Clostridium] hylemonae	Lachnoclostridium	Lachnospiraceae	Lachnospirales	Clostridia	Bacillota	0	0	0	0	0	0	0.00358	0	0	0	0	0	0	0	0	0	0	0	0	0	0	0	0	0	0	0	0	0	0	0	0	0	0	0	0	0	0	0	0	0	0	0
Clostridium_innocuum_2959	999413	[Clostridium] innocuum	Clostridium	Clostridiaceae	Eubacteriales	Erysipelotrichia	Bacillota	0	0	0	0	0	0	0.0021319	0	0.0014162	0	0	0.0024797	0.001328	0	0	0	0	0	0	0	0	0	0	0	0	0.0013714	0	0	0.01819	0	0	0	0	0	0.0012246	0	0	0.0014093	0	0.0010673	0	0
Clostridium_leptum_DSM_753	428125	[Clostridium] leptum	no rank_Oscillospiraceae incertae sedis	Oscillospiraceae	Eubacteriales	Clostridia	Bacillota	0.0010371	0	0	0	0	0	0	0	0.0012245	0	0.0017043	0.0036221	0	0	0	0.0018833	0	0	0	0	0	0	0.0010437	0	0	0.0015596	0	0	0	0	0.0014301	0	0.0044881	0	0.005213	0	0	0	0.0011946	0	0	0
Clostridium_methylpentosum_R2_DSM_5476	537013	[Clostridium] methylpentosum	no rank_Oscillospiraceae incertae sedis	Oscillospiraceae	Eubacteriales	Clostridia	Bacillota	0	0	0	0	0	0	0	0.0010901	0	0	0	0.0010747	0	0	0	0	0	0	0	0	0	0	0	0	0	0	0	0	0	0	0	0	0	0	0	0	0	0	0	0	0	0
Clostridium_nexile_DSM_1787	500632	Tyzzerella nexilis	Tyzzerella	Lachnospiraceae	Lachnospirales	Clostridia	Bacillota	0.0034777	0.004242	0.010586	0.005888	0.0048425	0.0043892	0.0048294	0.0086157	0.0046256	0.0043614	0.027741	0.0051144	0.059242	0.0040071	0.0058787	0.007953	0.010768	0.0059795	0.016453	0.0064095	0.014382	0.005315	0.0061844	0.0039275	0.0047407	0.0062443	0.0063101	0.0046475	0	0.004984	0.0047638	0.012363	0.0049418	0.002433	0.0040961	0.0065676	0.0065327	0.014233	0.012407	0.00779	0.0058529	0.0027115
Clostridium_perfringens_ATCC_13124	195103	Clostridium perfringens	Clostridium	Clostridiaceae	Eubacteriales	Clostridia	Bacillota	0	0	0	0	0	0	0	0	0.0038494	0	0	0	0	0	0	0	0	0	0	0	0	0	0	0	0	0	0	0	0.0014926	0	0	0	0	0	0	0	0	0	0	0	0	0
Clostridium_ramosum_VPI_0427_DSM_1402	445974	Thomasclavelia ramosa	Thomasclavelia	Coprobacillaceae	Erysipelotrichales	Erysipelotrichia	Bacillota	0	0	0	0	0	0	0.0041316	0	0.0015706	0	0	0	0	0	0	0	0	0	0	0	0.0010583	0	0.001507	0	0	0	0	0	0.0010555	0	0	0	0	0	0	0	0	0.0019761	0	0	0	0
Clostridium_scindens_ATCC_35704	411468	[Clostridium] scindens	Lachnoclostridium	Lachnospiraceae	Lachnospirales	Clostridia	Bacillota	0	0	0.0014539	0	0	0	0	0	0	0	0	0.0041795	0.00132	0	0	0.0015911	0.0011979	0.0012112	0	0	0	0	0	0	0	0.0011568	0.0010612	0	0	0.0010862	0.0011899	0	0	0	0.0019415	0	0	0	0	0	0	0
Clostridium_sordellii_ATCC_9714	1292036	Paeniclostridium sordellii	Paeniclostridium	Peptostreptococcaceae	Peptostreptococcales	Clostridia	Bacillota	0	0	0	0	0	0	0	0	0	0	0	0	0	0	0	0	0	0	0	0	0	0	0	0	0	0	0	0	0	0	0	0	0	0	0	0	0	0	0	0	0	0
Clostridium_sp_L2_50	411489	unclassified Clostridium	Clostridium	Clostridiaceae	Eubacteriales	Clostridia	Bacillota	0.029379	0.0021378	0.0019051	0.0020823	0.0036373	0.006384	0.0012966	0.0026132	0.0027287	0.0016317	0.0024176	0.0016844	0.0024584	0.0028217	0.010291	0.074155	0.026637	0.0076666	0.0019605	0	0.0014252	0.0052554	0.0047628	0.0014072	0.0032214	0.041517	0.0033386	0.0019627	0	0	0.012152	0	0.0024069	0.0016506	0.0025352	0.0016599	0.0083682	0.0012159	0.0018903	0.002293	0.0035976	0
Clostridium_sp_M62_1	411486	unclassified Clostridium	Clostridium	Clostridiaceae	Eubacteriales	Clostridia	Bacillota	0.0033843	0.0028033	0.0024603	0.0037746	0.0024807	0.0031122	0.0013451	0.003686	0.0025646	0.0035313	0.0025445	0.0046156	0.0027028	0.002715	0.0025131	0.0062315	0.0050903	0.0032952	0.0016209	0.0019366	0.0026918	0.0039845	0.0050981	0.0023557	0.003696	0.0032801	0.0061624	0.0028795	0	0.0048296	0.0029121	0	0.0028401	0.0031947	0.0027408	0.0047989	0.0030941	0.0037024	0.0028191	0.0035898	0.0033868	0.0016767
Clostridium_sp_SS2_1	411484	unclassified Clostridium	Clostridium	Clostridiaceae	Eubacteriales	Clostridia	Bacillota	0.0028854	0.0064431	0.034324	0.004295	0.012935	0.0030192	0	0.016281	0.0050884	0.014393	0.0057146	0.0073633	0.0071963	0.013531	0.010303	0.007484	0.020469	0.013103	0.003744	0	0.016547	0.0091051	0.007589	0.011401	0.0061416	0.0045447	0.013862	0.018587	0	0.013496	0.0069402	0.024426	0.009596	0.0035206	0.025171	0.021706	0.0066858	0.014553	0.016943	0.0095272	0.022918	0.0089614
Clostridium_sp_SY8519	1042156	unclassified Clostridium	Clostridium	Clostridiaceae	Eubacteriales	Clostridia	Bacillota	0	0	0	0	0	0	0	0	0	0	0	0	0	0	0	0.0013388	0	0	0	0	0	0	0	0	0	0	0	0	0	0	0	0	0	0	0	0	0	0	0	0	0	0
Clostridium_spiroforme_DSM_1552	428126	Thomasclavelia spiroformis	Thomasclavelia	Coprobacillaceae	Erysipelotrichales	Erysipelotrichia	Bacillota	0	0	0	0	0	0	0	0	0	0	0	0	0	0	0	0	0	0	0	0	0	0	0	0	0	0	0	0	0.0020614	0	0	0	0	0	0	0	0.0011888	0	0	0	0.0017952	0
Clostridium_sporosphaeroides_DSM_1294	1121334	Faecalispora sporosphaeroides	Faecalispora	Oscillospiraceae	Eubacteriales	Clostridia	Bacillota	0	0	0	0	0	0	0	0	0	0	0	0.0011385	0	0	0	0	0	0	0	0	0	0	0	0	0	0	0	0	0	0	0	0	0	0	0	0	0	0	0	0	0	0
Clostridium_symbiosum_ATCC_14940	411472	[Clostridium] symbiosum	Otoolea	Lachnospiraceae	Lachnospirales	Clostridia	Bacillota	0	0	0	0	0	0	0	0	0	0.0019619	0	0	0	0	0	0	0	0	0.001275	0	0	0	0	0	0	0	0	0	0	0	0	0	0	0	0	0	0	0	0	0	0	0
Clostridium_symbiosum_WAL_14163	742740	[Clostridium] symbiosum	Otoolea	Lachnospiraceae	Lachnospirales	Clostridia	Bacillota	0.0014482	0	0.0022365	0	0	0	0	0	0	0	0.0013016	0.0012641	0.0011048	0	0	0.0037992	0.0020144	0.0014459	0.0012113	0	0	0.0013003	0.0010411	0	0.0011587	0.0012568	0	0	0	0.0011089	0.0012912	0	0.0017468	0	0.001394	0	0	0.0015537	0.0014548	0.0015356	0	0
Clostridium_symbiosum_WAL_14673	742741	[Clostridium] symbiosum	Otoolea	Lachnospiraceae	Lachnospirales	Clostridia	Bacillota	0	0	0	0	0	0	0	0	0	0	0.0010988	0	0.0010257	0	0	0.0018677	0.001149	0	0	0	0	0.001061	0	0	0	0	0	0	0	0	0	0	0.0012022	0	0	0	0	0	0	0	0	0
Collinsella_aerofaciens_ATCC_25986	411903	Collinsella aerofaciens	Collinsella	Coriobacteriaceae	Coriobacteriales	Coriobacteriia	Actinomycetota	0.029907	0.011874	0.011124	0.018098	0.026767	0.018002	0	0.0077179	0.032161	0.023243	0.041203	0	0.045956	0.012582	0.021838	0.017272	0.0099964	0.0087364	0	0.024658	0.031121	0.058042	0.021387	0.024269	0.029868	0.052422	0.0069679	0.0090924	0	0	0.018118	0	0.023274	0.044377	0.075205	0.014604	0.042629	0	0	0.0054465	0.039931	0.028061
Collinsella_intestinalis_DSM_13280	521003	Collinsella intestinalis	Collinsella	Coriobacteriaceae	Coriobacteriales	Coriobacteriia	Actinomycetota	0	0	0	0.0015811	0	0	0	0.0018602	0	0	0	0.0014795	0	0	0	0	0	0	0	0.0017661	0	0	0.0037643	0	0.0014736	0	0	0	0	0	0	0	0.0019053	0	0	0	0.0020987	0	0.01231	0	0	0
Collinsella_stercoris_DSM_13279	445975	Collinsella stercoris	Collinsella	Coriobacteriaceae	Coriobacteriales	Coriobacteriia	Actinomycetota	0	0	0	0	0	0	0	0	0	0	0	0.00937	0.0029274	0	0	0	0	0	0	0	0	0	0	0	0	0	0	0	0	0	0	0	0	0	0	0	0	0	0	0	0	0
Collinsella_tanakaei_YIT_12063	742742	Collinsella tanakaei	Collinsella	Coriobacteriaceae	Coriobacteriales	Coriobacteriia	Actinomycetota	0	0	0	0	0	0	0	0	0	0	0	0	0	0	0	0	0	0	0	0	0	0	0	0	0	0	0	0	0	0	0	0	0	0	0	0	0	0	0	0	0	0
Coprobacillus_sp_29_1	100884	Coprobacillus cateniformis	Coprobacillus	Coprobacillaceae	Erysipelotrichales	Erysipelotrichia	Bacillota	0	0.00108	0	0	0	0	0	0	0	0	0.0012201	0	0	0	0	0	0	0	0	0	0	0	0	0	0	0	0	0	0.0010442	0.0019049	0	0	0	0.001884	0	0	0	0	0	0	0	0
Coprobacillus_sp_D7	556270	unclassified Coprobacillus	Coprobacillus	Coprobacillaceae	Erysipelotrichales	Erysipelotrichia	Bacillota	0	0	0	0	0	0	0.0037763	0	0.0016031	0	0	0	0	0	0	0	0	0	0	0	0.0012028	0	0.0017251	0	0	0	0	0	0	0.0011682	0	0.0011582	0	0	0	0	0	0.0021339	0	0	0	0
Coprococcus_catus_GD_7	717962	Coprococcus catus	Coprococcus	Lachnospiraceae	Lachnospirales	Clostridia	Bacillota	0.0049438	0.0063101	0.0028106	0.0077093	0.011042	0.0099074	0.0014697	0.0023977	0.0060351	0.0031088	0.0059594	0.0073884	0.0025301	0.0058784	0.0054631	0.011738	0.0056303	0.0080616	0.0032476	0.001146	0.0016347	0.011513	0.0042461	0.0032098	0.0075079	0.011003	0.008027	0.0028805	0	0.0026154	0.012367	0.0027916	0.0094417	0.0022123	0.0037554	0.0070186	0.0059195	0.0023183	0.0056742	0.0039495	0.0064497	0.0042998
Coprococcus_comes_ATCC_27758	470146	Coprococcus comes	Coprococcus	Lachnospiraceae	Lachnospirales	Clostridia	Bacillota	0.011402	0.0072507	0.0034376	0.021408	0.0096693	0.0066673	0.0017051	0.0081428	0.011599	0.011565	0.029619	0.01023	0.0037346	0.0031126	0.0091009	0.015879	0.0082499	0.015723	0.0034501	0.0023443	0.0022754	0.033013	0.0047054	0.012534	0.0079379	0.0059672	0.025635	0.0099672	0	0.0027625	0.011371	0.0034463	0.010546	0.0076431	0.0046326	0.015567	0.010136	0.0029528	0.021697	0.017121	0.014798	0.0071398
Coprococcus_eutactus_ATCC_27759	411474	Coprococcus eutactus	Coprococcus	Lachnospiraceae	Lachnospirales	Clostridia	Bacillota	0.0080739	0.10873	0	0	0.0015682	0.0065191	0.016353	0	0.034185	0.0014672	0	0	0	0.055577	0.013659	0.002802	0.053455	0.0060016	0	0	0	0.0038193	0.0021003	0	0.0010403	0.0023513	0.0017257	0	0	0	0.0091729	0	0	0	0	0	0	0	0	0	0.0011645	0
Corynebacterium_ureicelerivorans	401472	Corynebacterium ureicelerivorans	Corynebacterium	Corynebacteriaceae	Mycobacteriales	Actinomycetes	Actinomycetota	0	0	0	0	0.0017464	0.031351	0	0.0045659	0.0011698	0.0011735	0	0	0	0.0016356	0	0	0.0024609	0	0	0.020019	0	0	0	0.0013596	0	0.0035036	0	0.0042403	0	0	0	0.0011114	0.0022429	0	0.0022173	0.0037922	0	0	0	0	0	0.0015834
Cronobacter_sakazakii_ATCC_BAA_894	290339	Cronobacter sakazakii	Cronobacter	Enterobacteriaceae	Enterobacterales	Gammaproteobacteria	Pseudomonadota	0	0	0	0	0	0	0	0	0	0	0	0	0	0	0	0	0	0	0	0	0	0	0	0	0	0	0	0	0	0	0	0	0	0	0	0	0	0	0	0	0	0
Dermacoccus_nishinomiyaensis	1274	Dermacoccus nishinomiyaensis	Dermacoccus	Dermacoccaceae	Micrococcales	Actinomycetes	Actinomycetota	0.0032094	0.00755	0	0.0047098	0.063297	0.0065872	0.010343	0	0.019948	0.061106	0	0	0	0	0.0014022	0	0	0.010919	0	0.0059282	0	0	0	0.050124	0.0017598	0.0071251	0.0043034	0	0.0024575	0	0.001815	0	0.0098504	0	0	0	0	0	0	0.0031969	0	0.0065755
Desulfovibrio_piger_ATCC_29098	411464	Desulfovibrio piger	Desulfovibrio	Desulfovibrionaceae	Desulfovibrionales	Deltaproteobacteria	Thermodesulfobacteriota	0.012211	0	0	0	0	0	0	0	0.0057517	0.0039698	0.0015701	0	0	0	0	0.0090379	0	0.0025314	0	0	0	0	0	0	0	0	0	0	0	0	0.0026562	0	0	0.0013031	0.0088071	0	0	0	0	0.0014159	0	0
Desulfovibrio_sp_3_1_syn3	457398	unclassified Desulfovibrio	Desulfovibrio	Desulfovibrionaceae	Desulfovibrionales	Deltaproteobacteria	Thermodesulfobacteriota	0	0	0	0	0	0	0	0	0	0	0	0.0054152	0	0	0	0	0	0	0	0	0	0	0.0013458	0	0	0.0015495	0	0	0	0	0	0	0	0	0	0	0	0	0	0	0	0
Dialister_invisus_DSM_15470	592028	Dialister invisus	Dialister	Veillonellaceae	Veillonellales	Negativicutes	Bacillota	0	0	0	0	0	0	0.0091233	0	0	0	0	0	0	0	0	0	0	0	0	0	0	0	0	0	0	0	0	0	0	0	0	0	0	0	0	0	0	0	0	0	0	0
Dialister_succinatiphilus_YIT_11850	742743	Dialister succinatiphilus	Dialister	Veillonellaceae	Veillonellales	Negativicutes	Bacillota	0.0022246	0.028909	0	0	0	0	0	0	0	0.0017627	0	0	0	0	0	0	0	0	0	0	0	0.0079688	0	0	0.0029809	0.0024753	0	0	0	0	0	0	0	0.0057784	0.0047097	0	0	0	0	0	0	0.0039753
Dorea_formicigenerans_ATCC_27755	411461	Dorea formicigenerans	Dorea	Lachnospiraceae	Lachnospirales	Clostridia	Bacillota	0.011071	0.0055696	0.003398	0.011891	0.0065581	0.0096712	0.0015888	0.008999	0.011559	0.0084943	0.0045337	0.0053631	0.0023481	0.0059415	0.0078965	0.011036	0.0089678	0.01492	0.0052024	0.0049757	0.0014363	0.011591	0.0081391	0.0047593	0.0077975	0.013039	0.010489	0.0073623	0	0.0059629	0.015997	0.0037251	0.01149	0.0050114	0.0040125	0.009657	0.012169	0.0047446	0.0080038	0.0044719	0.010234	0.0090797
Dorea_longicatena_DSM_13814	411462	Dorea longicatena	Dorea	Lachnospiraceae	Lachnospirales	Clostridia	Bacillota	0.024034	0.010376	0.024187	0.024377	0.012748	0.010712	0	0.0067744	0.017739	0.018574	0.019341	0.022846	0.0026962	0.0019934	0.012417	0.010365	0.014784	0.022548	0.0023184	0.0029929	0.010367	0.019546	0.012892	0.011664	0.022225	0.020199	0.018312	0.0086102	0	0.0069184	0.019165	0.01375	0.012479	0.035707	0.0097309	0.014731	0.027261	0.0012739	0.015174	0.0035586	0.018899	0.015495
Eggerthella_lenta_DSM_2243	479437	Eggerthella lenta	Eggerthella	Eggerthellaceae	Eggerthellales	Coriobacteriia	Actinomycetota	0	0	0	0	0	0	0	0	0	0	0	0	0	0	0	0	0	0	0	0	0	0	0	0	0	0	0	0	0	0	0	0	0	0	0	0	0	0	0	0	0	0
Eggerthella_sp_1_3_56FAA	665943	unclassified Eggerthella	Eggerthella	Eggerthellaceae	Eggerthellales	Coriobacteriia	Actinomycetota	0	0	0.0032523	0	0.0024618	0	0.0012212	0	0	0	0	0	0.0050836	0.0021704	0.0011828	0	0.0012525	0	0.0021899	0	0	0	0.0027861	0	0	0	0	0.0026172	0.0015071	0.0080798	0	0.0026973	0.0011293	0	0.0045824	0.0011405	0.0026613	0.0020349	0	0	0.0013012	0
Enterobacter_aerogenes_KCTC_2190	1028307	Klebsiella aerogenes	Klebsiella	Enterobacteriaceae	Enterobacterales	Gammaproteobacteria	Pseudomonadota	0	0	0	0	0	0	0	0	0	0	0	0	0	0.0014084	0	0	0	0	0	0	0	0	0	0	0	0	0	0	0	0	0	0	0	0	0	0	0	0	0	0	0	0
Enterobacter_asburiae_LF7a	640513	Enterobacter asburiae	Enterobacter	Enterobacteriaceae	Enterobacterales	Gammaproteobacteria	Pseudomonadota	0	0	0	0	0	0	0	0	0	0	0	0	0	0	0	0	0	0	0	0	0	0	0	0	0	0	0	0	0	0	0	0	0	0	0	0	0	0	0	0	0	0
Enterobacter_cancerogenus_ATCC_35316	500639	Enterobacter cancerogenus	Enterobacter	Enterobacteriaceae	Enterobacterales	Gammaproteobacteria	Pseudomonadota	0	0	0	0	0	0	0	0	0	0.0016099	0	0	0	0	0	0	0	0	0.0011174	0	0	0	0	0	0	0	0	0	0	0	0	0	0	0	0	0	0	0	0	0	0	0
Enterobacter_cloacae_EcWSU1	1045856	Enterobacter cloacae	Enterobacter	Enterobacteriaceae	Enterobacterales	Gammaproteobacteria	Pseudomonadota	0	0	0	0	0	0	0	0	0	0.0019292	0	0	0	0	0	0	0	0	0.0012255	0	0	0	0	0	0	0	0	0	0	0	0	0	0	0	0	0	0	0	0	0	0	0
Enterobacter_hormaechei_YT2	1259823	Enterobacter hormaechei	Enterobacter	Enterobacteriaceae	Enterobacterales	Gammaproteobacteria	Pseudomonadota	0	0	0	0	0	0	0	0	0	0.0020791	0	0	0	0	0	0	0	0	0.0057889	0	0	0	0	0	0	0.0011089	0	0	0	0	0	0	0	0	0	0	0	0	0	0	0	0
Enterococcus_asini_ATCC_700915	1158606	Enterococcus asini	Enterococcus	Enterococcaceae	Lactobacillales	Bacilli	Bacillota	0	0	0	0	0	0	0	0	0	0	0	0	0	0	0	0	0	0	0	0	0	0	0	0	0	0	0	0	0.071619	0	0	0	0	0	0	0	0	0	0	0	0	0
Enterococcus_avium_ATCC_14025	1140002	Enterococcus avium	Enterococcus	Enterococcaceae	Lactobacillales	Bacilli	Bacillota	0	0	0	0	0	0	0	0	0	0	0	0	0	0	0	0	0	0	0	0	0	0	0	0	0	0	0	0	0.0070357	0	0	0	0	0	0	0	0	0	0	0	0	0
Enterococcus_casseliflavus_ATCC_12755	888066	Enterococcus casseliflavus	Enterococcus	Enterococcaceae	Lactobacillales	Bacilli	Bacillota	0	0	0	0.0010982	0	0	0	0	0	0	0	0	0	0	0	0	0	0	0	0	0	0	0	0	0	0.0013395	0	0	0.0011922	0	0	0	0	0	0	0	0	0	0	0	0	0
Enterococcus_cecorum_DSM_20682	1121864	Enterococcus cecorum	Enterococcus	Enterococcaceae	Lactobacillales	Bacilli	Bacillota	0	0	0	0	0	0	0	0	0	0	0	0	0	0	0	0	0	0	0	0	0	0	0	0	0	0	0	0	0.0013076	0	0	0	0	0	0	0	0	0	0	0	0	0
Enterococcus_dispar_ATCC_51266	1139219	Enterococcus dispar	Enterococcus	Enterococcaceae	Lactobacillales	Bacilli	Bacillota	0	0	0	0	0	0	0	0	0	0	0	0	0	0	0	0	0	0	0	0	0	0	0	0	0	0	0	0	0.0055322	0	0	0	0	0	0	0	0	0	0	0	0	0
Enterococcus_durans_ATCC_6056	1140001	Enterococcus durans	Enterococcus	Enterococcaceae	Lactobacillales	Bacilli	Bacillota	0	0	0	0	0	0	0	0	0	0	0	0	0	0	0	0	0	0	0	0	0	0	0	0	0	0	0	0	0	0	0	0	0	0	0	0	0	0	0	0	0	0
Enterococcus_faecalis_OG1RF_ATCC_47077	474186	Enterococcus faecalis	Enterococcus	Enterococcaceae	Lactobacillales	Bacilli	Bacillota	0	0	0	0	0	0	0	0	0	0	0	0	0	0	0	0	0	0	0	0	0	0	0	0	0	0	0	0	0	0	0	0	0	0	0	0	0	0	0	0	0	0
Enterococcus_faecalis_TX0104	491074	Enterococcus faecalis	Enterococcus	Enterococcaceae	Lactobacillales	Bacilli	Bacillota	0	0	0	0	0	0	0	0	0	0	0	0	0	0	0	0	0	0	0	0	0	0	0	0	0	0	0	0	0	0	0	0	0	0	0	0	0	0	0	0	0	0
Enterococcus_faecalis_TX1322	525278	Enterococcus faecalis	Enterococcus	Enterococcaceae	Lactobacillales	Bacilli	Bacillota	0	0	0	0	0	0	0	0	0	0	0	0	0	0	0	0	0	0	0	0	0	0	0	0	0	0	0	0	0	0	0	0	0	0	0	0	0	0	0	0	0	0
Enterococcus_faecalis_TX2134	749518	Enterococcus faecalis	Enterococcus	Enterococcaceae	Lactobacillales	Bacilli	Bacillota	0	0	0	0	0	0	0	0	0	0	0	0	0	0	0	0	0	0	0	0	0	0	0	0	0	0	0	0	0	0	0	0	0	0	0	0	0	0	0	0	0	0
Enterococcus_faecalis_V583	226185	Enterococcus faecalis	Enterococcus	Enterococcaceae	Lactobacillales	Bacilli	Bacillota	0	0	0	0	0	0	0	0	0	0	0	0	0	0	0	0	0	0	0	0	0	0	0	0	0	0	0	0	0	0	0	0	0	0	0	0	0	0	0	0	0	0
Enterococcus_faecium_TX1330	525279	Enterococcus faecium	Enterococcus	Enterococcaceae	Lactobacillales	Bacilli	Bacillota	0	0	0	0.064715	0.0024208	0	0	0	0	0.0011915	0	0	0	0	0	0	0	0	0	0	0	0	0	0	0	0	0	0.0062892	0.0011893	0	0	0	0	0	0	0	0	0	0	0	0	0
Enterococcus_gallinarum_EG2	565653	Enterococcus gallinarum	Enterococcus	Enterococcaceae	Lactobacillales	Bacilli	Bacillota	0	0	0	0	0	0	0	0	0	0	0	0	0	0	0	0	0	0	0	0	0	0	0	0	0	0	0	0	0.0031887	0	0	0	0	0	0	0	0	0	0	0	0	0
Enterococcus_hirae_ATCC_9790	768486	Enterococcus hirae	Enterococcus	Enterococcaceae	Lactobacillales	Bacilli	Bacillota	0	0	0	0	0	0	0	0	0	0	0	0	0	0	0.0021451	0	0	0	0	0	0	0	0	0	0	0	0	0	0	0	0	0	0	0	0	0	0	0	0	0	0	0
Enterococcus_saccharolyticus_DSM8903	351627	Caldicellulosiruptor saccharolyticus	Caldicellulosiruptor	Caldicellulosiruptoraceae	Caldicellulosiruptorales	no rank_Bacillota incertae sedis	Bacillota	0	0	0	0	0	0.0025927	0	0	0	0	0	0	0	0	0	0	0	0	0	0	0	0	0	0	0	0	0	0	0	0	0	0	0	0	0	0	0	0	0	0	0	0
Enterococcus_sp_7L76	1350	unclassified Enterococcus	Enterococcus	Enterococcaceae	Lactobacillales	Bacilli	Bacillota	0	0	0	0	0	0	0	0	0	0	0	0	0	0	0	0	0	0	0	0	0	0	0	0	0	0	0	0	0	0	0	0	0	0	0	0	0	0	0	0	0	0
Erysipelotrichaceae_bacterium_5_2_54FAA	552396	Erysipelotrichaceae bacterium 5_2_54FAA	unclassified Erysipelotrichaceae	Erysipelotrichaceae	Erysipelotrichales	Erysipelotrichia	Bacillota	0	0	0	0	0	0	0	0	0	0	0	0	0	0	0	0	0	0	0	0	0	0	0	0	0	0	0	0	0	0	0	0	0	0	0.0075703	0	0	0	0	0	0	0
Erysipelotrichaceae_bacterium_sp_3_1_53	658659	Erysipelotrichaceae bacterium 3_1_53	unclassified Erysipelotrichaceae	Erysipelotrichaceae	Erysipelotrichales	Erysipelotrichia	Bacillota	0	0	0.0017941	0	0	0	0	0	0	0	0	0	0	0	0	0	0	0	0.0013795	0	0	0	0.0014188	0	0	0	0	0	0.0022583	0	0	0	0	0	0	0	0	0	0	0	0	0
Escherichia_albertii_TW07627	502347	Escherichia albertii	Escherichia	Enterobacteriaceae	Enterobacterales	Gammaproteobacteria	Pseudomonadota	0	0	0	0	0	0	0	0	0	0	0	0	0	0	0	0	0	0	0	0	0	0	0	0	0	0	0	0	0	0	0	0	0	0	0	0	0	0	0	0	0	0
Escherichia_coli_O157_H7_str_Sakai	386585	Escherichia coli	Escherichia	Enterobacteriaceae	Enterobacterales	Gammaproteobacteria	Pseudomonadota	0	0	0	0.0014007	0.0031901	0	0	0	0	0	0	0	0	0	0	0	0	0.0012048	0	0	0	0	0	0	0	0.001849	0	0	0.0010909	0	0	0	0.0030336	0	0	0	0	0	0	0	0	0
Escherichia_coli_SE11	409438	Escherichia coli	Escherichia	Enterobacteriaceae	Enterobacterales	Gammaproteobacteria	Pseudomonadota	0	0	0	0.0033183	0.0084282	0	0	0	0	0.0029368	0	0	0	0	0	0	0	0.0021355	0	0	0	0	0	0	0	0.0067984	0	0.0022205	0.0015176	0.0019765	0.001096	0.0020264	0.010135	0	0	0	0	0.0010607	0	0	0	0.0039866
Escherichia_coli_str_K_12_substr_MG1655	511145	Escherichia coli	Escherichia	Enterobacteriaceae	Enterobacterales	Gammaproteobacteria	Pseudomonadota	0	0	0	0.0034623	0.021071	0	0	0	0	0.0013656	0	0	0	0	0	0	0	0.0010169	0	0	0	0	0	0	0	0.0033725	0	0.0014606	0.0012833	0.0018969	0	0.0018934	0.0047047	0	0	0	0	0	0	0	0	0.0011828
Escherichia_coli_UTI89_UPEC	364106	Escherichia coli	Escherichia	Enterobacteriaceae	Enterobacterales	Gammaproteobacteria	Pseudomonadota	0	0	0	0	0.001191	0	0	0	0.0020491	0	0	0	0	0	0	0.0014396	0	0.0012042	0	0	0	0	0	0	0	0	0	0	0.0021008	0	0	0	0.001525	0	0	0	0	0	0	0	0	0
Escherichia_fergusonii_ATCC_35469	585054	Escherichia fergusonii	Escherichia	Enterobacteriaceae	Enterobacterales	Gammaproteobacteria	Pseudomonadota	0	0	0	0	0	0	0	0	0	0	0	0	0	0	0	0	0	0.0016556	0	0	0	0	0	0	0	0	0	0	0	0	0	0	0	0	0	0	0	0	0	0	0	0
Escherichia_sp_1_1_43	457400	unclassified Escherichia	Escherichia	Enterobacteriaceae	Enterobacterales	Gammaproteobacteria	Pseudomonadota	0	0	0	0.0034698	0.012402	0	0	0	0	0.0014298	0	0	0	0	0	0.0010263	0	0.0010176	0	0	0	0	0	0	0	0.0031475	0	0.0013968	0.0013704	0.0019905	0	0.0016436	0.0044262	0	0	0	0	0	0	0	0	0.001229
Escherichia_sp_3_2_53FAA	562	unclassified Escherichia	Escherichia	Enterobacteriaceae	Enterobacterales	Gammaproteobacteria	Pseudomonadota	0	0	0	0	0.0016202	0	0	0	0.0020813	0	0	0	0	0	0	0.0015093	0	0.0011653	0	0	0	0	0	0	0	0	0	0	0.0021554	0	0	0	0.0015779	0	0	0	0	0	0	0	0	0
Escherichia_sp_4_1_40B	457401	unclassified Escherichia	Escherichia	Enterobacteriaceae	Enterobacterales	Gammaproteobacteria	Pseudomonadota	0	0	0	0.0034219	0.020324	0	0	0	0	0.0014314	0	0	0	0	0	0	0	0.0012314	0	0	0	0	0	0	0	0.0034165	0	0.0014476	0.0014314	0.0019218	0	0.0017392	0.0049913	0	0	0	0	0	0	0	0	0.001405
Eubacterium_biforme_DSM_3989	518637	Holdemanella biformis	Holdemanella	Erysipelotrichaceae	Erysipelotrichales	Erysipelotrichia	Bacillota	0.030572	0.058428	0	0.054851	0	0.030274	0.0016467	0	0.038918	0	0	0	0	0.0013837	0.0053766	0.054639	0	0.021203	0	0	0	0.022271	0	0.087734	0	0.0030208	0	0	0	0	0.066129	0	0.02449	0.013692	0	0.07357	0	0	0	0	0	0
Eubacterium_dolichum_DSM_3991	428127	Amedibacillus dolichus	Amedibacillus	Erysipelotrichaceae	Erysipelotrichales	Erysipelotrichia	Bacillota	0	0	0	0	0	0	0	0	0	0.0017803	0.010416	0.0025757	0	0	0.0011267	0	0	0	0	0	0.0023655	0	0	0.0015289	0.0024434	0	0	0.0011514	0	0.0015562	0	0.014956	0	0.0011893	0	0	0	0	0.0028083	0	0.0020244	0
Eubacterium_eligens_ATCC_27750	515620	Lachnospira eligens	Lachnospira	Lachnospiraceae	Lachnospirales	Clostridia	Bacillota	0.019863	0.0097298	0.0012072	0.012426	0.040856	0.026666	0.030381	0.044468	0.031503	0.032612	0.023721	0.0060018	0	0.071655	0.042262	0.072038	0.044963	0.050258	0.010878	0.01996	0.15102	0.0083204	0.11837	0.0093873	0.015361	0.029046	0.012815	0.082488	0.0019339	0.029969	0.044141	0.0016071	0.072622	0.0040191	0.0059036	0.041171	0.0068836	0.060574	0.035801	0.064327	0.033931	0.053166
Eubacterium_hallii_DSM_3353	411469	Anaerobutyricum hallii	Anaerobutyricum	Lachnospiraceae	Lachnospirales	Clostridia	Bacillota	0.0084588	0.016939	0.020798	0.008267	0.017758	0.024115	0.0014445	0.012799	0.019728	0.019654	0.012886	0.012807	0.011245	0.01065	0.012034	0.011086	0.024412	0.016536	0.013766	0	0.0082618	0.032521	0.016221	0.010371	0.0062011	0.028453	0.010225	0.0021677	0	0.0094849	0.036648	0	0.011251	0.0062435	0.026763	0.016214	0.024467	0.0080802	0.015539	0.016127	0.010365	0.010353
Eubacterium_limosum_KIST612	903814	Eubacterium limosum	Eubacterium	Eubacteriaceae	Eubacteriales	Clostridia	Bacillota	0	0	0	0	0	0	0	0	0	0	0	0.0013498	0	0	0	0	0	0	0	0	0	0	0	0	0	0	0	0	0	0	0	0	0	0	0	0	0	0	0	0	0	0
Eubacterium_rectale_ATCC_33656	515619	Agathobacter rectalis	Agathobacter	Lachnospiraceae	Lachnospirales	Clostridia	Bacillota	0.043261	0.079495	0	0.06491	0.026852	0.0069416	0.001932	0.085569	0.0033943	0.021557	0.0057698	0.048712	0.0059053	0.025169	0.02275	0.0049881	0.050834	0.021188	0.033974	0.037926	0.013366	0.003216	0.0031389	0.07242	0.072939	0.013024	0.088276	0.0070615	0	0.023669	0.025058	0	0.030619	0.0063568	0.0072909	0.058649	0.066568	0.0023808	0.015892	0.0023652	0.051434	0.012849
Eubacterium_rectale_M104_1	657317	Agathobacter rectalis	Agathobacter	Lachnospiraceae	Lachnospirales	Clostridia	Bacillota	0.043576	0.07624	0	0.060491	0.026283	0.0084486	0.0018475	0.073632	0.0029924	0.019975	0.0056323	0.042717	0.0062075	0.02353	0.021865	0.0036818	0.046942	0.019415	0.032945	0.036886	0.012808	0.0023479	0.0029626	0.06074	0.067482	0.013403	0.084129	0.0065014	0	0.021697	0.022916	0	0.028985	0.0055625	0.006196	0.056336	0.059852	0	0.015005	0.0033622	0.050669	0.011446
Eubacterium_siraeum_70_3	657319	[Eubacterium] siraeum	no rank_Oscillospiraceae incertae sedis	Oscillospiraceae	Eubacteriales	Clostridia	Bacillota	0.0029835	0.0052564	0	0.0015028	0	0	0	0	0	0.001004	0	0.021416	0	0	0.0027203	0.004924	0.010097	0.014961	0	0	0	0	0.019801	0	0	0.00229	0.0013744	0	0	0	0.0018064	0	0	0	0	0	0	0	0	0.01944	0	0
Eubacterium_siraeum_DSM_15702	428128	[Eubacterium] siraeum	no rank_Oscillospiraceae incertae sedis	Oscillospiraceae	Eubacteriales	Clostridia	Bacillota	0.0043546	0.0023059	0	0.0021873	0	0	0	0	0	0	0	0.054049	0	0	0.005373	0.0032744	0.013545	0.038316	0.0010735	0	0	0	0.035965	0	0	0.0010167	0	0	0	0	0.0019558	0	0	0	0	0	0	0	0	0.052547	0	0
Eubacterium_sulci_ATCC_35585	888727	[Eubacterium] sulci	no rank_Anaerovoracaceae Incertae Sedis	Anaerovoracaceae	Peptostreptococcales	Clostridia	Bacillota	0	0	0	0	0	0	0	0	0	0	0	0	0	0	0	0	0	0	0	0	0	0	0	0	0	0	0	0	0	0	0	0	0	0	0	0	0	0	0	0	0	0
Eubacterium_ventriosum_ATCC_27560	411463	Eubacterium ventriosum	Eubacterium	Eubacteriaceae	Eubacteriales	Clostridia	Bacillota	0.003372	0.0047264	0.011125	0.0022025	0.0028247	0.0034723	0.0028306	0.0033788	0.0024593	0.0021862	0.0046358	0.0048866	0.0021005	0.0035618	0.0036507	0.009548	0.0082515	0.00825	0.0034946	0	0.0020654	0.003295	0.0029669	0.0036244	0.0029699	0.0036292	0.0027808	0.0036048	0	0.003191	0.0059579	0	0.0038674	0.0011337	0.0019097	0.0074123	0.0017363	0.003057	0.0064522	0.0053726	0.0064779	0.002437
Exiguobacterium_aurantiacum_DSM_6208	1397694	Exiguobacterium aurantiacum	Exiguobacterium	norank_Bacillales Incertae Sedis XII	Bacillales	Bacilli	Bacillota	0.017172	0	0	0	0	0	0	0	0	0	0	0	0	0	0	0	0	0	0	0	0	0	0	0	0	0	0	0	0	0	0.025261	0	0	0	0.029558	0	0	0	0	0	0	0
Faecalibacterium_cf_prausnitzii_KLE1255	748224	Faecalibacterium prausnitzii	Faecalibacterium	Oscillospiraceae	Eubacteriales	Clostridia	Bacillota	0.028241	0.024647	0	0.040105	0.022158	0.031127	0.0048461	0.013666	0.040255	0.029083	0.010538	0.014325	0.0081669	0.037679	0.023131	0.041279	0.022636	0.033053	0.0054931	0	0.01086	0.031661	0.0026428	0.0081065	0.03857	0.027144	0.032381	0.031881	0	0.0097421	0.023379	0	0.065729	0.00164	0.0073321	0.051873	0.04067	0.032128	0.0066752	0.0070362	0.014208	0.077406
Faecalibacterium_prausnitzii_L2_6	718252	Faecalibacterium prausnitzii	Faecalibacterium	Oscillospiraceae	Eubacteriales	Clostridia	Bacillota	0.0266	0.023085	0.001048	0.018466	0.018384	0.033385	0.055875	0.033589	0.045721	0.014031	0.01686	0.014999	0.019473	0.02723	0.021405	0.065198	0.021078	0.020279	0.022222	0	0.080932	0.040073	0.038349	0.012807	0.035218	0.028601	0.039655	0.097413	0	0.055262	0.037825	0	0.0042916	0.0017013	0.11685	0.019737	0.086573	0.053088	0.020566	0.011783	0.025989	0.022389
Faecalibacterium_prausnitzii_M21_2	411485	Faecalibacterium prausnitzii	Faecalibacterium	Oscillospiraceae	Eubacteriales	Clostridia	Bacillota	0.01608	0.012164	0	0.014149	0.014	0.026897	0.0044317	0.0081531	0.029124	0.020898	0.0021472	0.013968	0.044056	0.018573	0.013935	0.019003	0.021528	0.014092	0.029038	0	0.0080415	0.048591	0.0026749	0.0048673	0.016012	0.017843	0.011716	0.010489	0	0.0028595	0.01453	0	0.013078	0	0.0060825	0.018853	0.016582	0.011478	0.023497	0.028067	0.010918	0.016736
Faecalibacterium_prausnitzii_SL3_3	657322	Faecalibacterium prausnitzii	Faecalibacterium	Oscillospiraceae	Eubacteriales	Clostridia	Bacillota	0.015125	0.011638	0	0.013375	0.01321	0.025927	0.0033249	0.0073277	0.027708	0.019441	0.0020526	0.013231	0.043565	0.017494	0.013051	0.017279	0.020046	0.013186	0.027184	0	0.0074151	0.046165	0.0023867	0.0044274	0.019282	0.016923	0.01091	0.0098762	0	0.00258	0.013323	0	0.012398	0	0.0055089	0.017965	0.014452	0.010354	0.022384	0.026328	0.010771	0.015131
Fusobacterium_mortiferum_ATCC_9817	469616	Fusobacterium mortiferum	Fusobacterium	Fusobacteriaceae	Fusobacteriales	Fusobacteriia	Fusobacteriota	0	0	0	0.0024049	0	0	0	0	0	0	0.035032	0	0	0	0.001649	0	0	0	0	0	0.012236	0	0.0046709	0	0.0059517	0	0	0	0	0.0066446	0	0.070931	0	0	0	0	0.0010563	0	0.0043243	0.0050317	0	0
Fusobacterium_ulcerans_ATCC_49185	469617	Fusobacterium ulcerans	Fusobacterium	Fusobacteriaceae	Fusobacteriales	Fusobacteriia	Fusobacteriota	0	0	0	0	0	0	0	0	0	0	0	0	0	0	0	0	0	0	0	0	0	0	0	0	0	0	0	0	0	0.001809	0	0	0	0	0	0	0	0	0	0	0	0
Fusobacterium_varium_ATCC_27725	469618	Fusobacterium varium	Fusobacterium	Fusobacteriaceae	Fusobacteriales	Fusobacteriia	Fusobacteriota	0	0	0	0	0	0	0	0	0	0	0	0	0	0	0	0	0	0	0	0	0	0	0	0	0	0	0	0	0	0.001557	0	0	0	0	0	0	0	0	0	0	0	0
Gemella_sanguinis_M325	562983	Gemella sanguinis	Gemella	Gemellaceae	Bacillales	Bacilli	Bacillota	0	0	0	0	0	0	0	0	0	0	0	0	0	0	0	0	0	0	0	0	0	0	0	0	0	0	0	0	0	0	0	0	0	0	0	0	0	0	0	0	0	0
Gordonibacter_pamelaeae_7_10_1_bT_DSM_19378	657308	Gordonibacter pamelaeae	Gordonibacter	Eggerthellaceae	Eggerthellales	Coriobacteriia	Actinomycetota	0	0	0	0	0	0	0	0	0	0	0	0.0011799	0.0010984	0	0	0.0012892	0	0	0	0	0	0.0018037	0	0	0	0.0013155	0	0	0	0	0	0	0	0	0.0012641	0	0.0010369	0	0	0	0	0
Granulicatella_adiacens_ATCC_49175	638301	Granulicatella adiacens	Granulicatella	Carnobacteriaceae	Lactobacillales	Bacilli	Bacillota	0	0	0	0	0	0	0	0	0	0	0	0	0	0	0	0	0	0	0	0	0	0	0	0	0	0	0	0	0	0	0	0	0	0	0	0	0	0	0	0	0	0
Haemophilus_parainfluenzae_T3T1	862965	Haemophilus parainfluenzae	Haemophilus	Pasteurellaceae	Pasteurellales	Gammaproteobacteria	Pseudomonadota	0	0.0053953	0	0	0	0	0.003083	0	0	0.0014484	0	0	0	0.0014594	0.0010102	0	0	0	0.030708	0	0.0011638	0	0	0.0056243	0.0032416	0	0	0	0	0	0.0081605	0	0	0	0	0	0	0	0	0	0	0.0020846
Haemophilus_sputorum_CCUG_13788	1035839	Haemophilus sputorum	Haemophilus	Pasteurellaceae	Pasteurellales	Gammaproteobacteria	Pseudomonadota	0	0	0	0	0	0	0	0	0	0	0	0	0	0	0	0	0	0	0.0010565	0	0	0	0	0	0	0	0	0	0	0	0	0	0	0	0	0	0	0	0	0	0	0
Helicobacter_pullorum_MIT_98_5489	537972	Helicobacter pullorum	Helicobacter	Helicobacteraceae	Campylobacterales	Epsilonproteobacteria	Campylobacterota	0	0	0	0	0	0	0	0	0	0	0	0	0	0	0	0	0	0	0	0	0	0	0	0	0	0	0	0	0	0	0	0	0	0	0	0	0	0	0	0	0	0
Holdemania_filiformis_VPI_J1_31B_1_DSM_12042	545696	Holdemania filiformis	Holdemania	Erysipelotrichaceae	Erysipelotrichales	Erysipelotrichia	Bacillota	0.0016771	0	0	0	0	0	0	0	0	0	0	0.0015223	0	0	0	0.0023475	0	0	0	0	0	0.0012483	0.0010068	0	0.0010018	0.0018446	0	0	0.0041065	0.0014031	0	0	0	0	0	0	0	0.0012117	0	0	0	0
Klebsiella_pneumoniae_pneumoniae_MGH78578	272620	Klebsiella pneumoniae	Klebsiella	Enterobacteriaceae	Enterobacterales	Gammaproteobacteria	Pseudomonadota	0.0015152	0	0	0.0052632	0.0081102	0	0.018104	0	0	0.025915	0	0	0	0.0031719	0.0017817	0	0	0	0.0010124	0	0	0	0.018337	0.0011993	0.0010695	0.013511	0	0.001077	0.001479	0.0058835	0	0	0.0010006	0	0	0	0.0095256	0.0016501	0	0	0	0.010763
Klebsiella_sp_1_1_55	244366	Klebsiella variicola	Klebsiella	Enterobacteriaceae	Enterobacterales	Gammaproteobacteria	Pseudomonadota	0	0	0	0.0013331	0	0	0.0088235	0	0	0.010848	0	0	0	0	0	0	0	0	0	0	0	0	0.0011731	0	0	0.0020032	0	0	0.0011332	0.0027476	0	0	0	0	0	0	0.0013656	0	0	0	0	0.0052211
Kluyvera_ascorbata_ATCC_33433	1006000	Kluyvera ascorbata	Kluyvera	Enterobacteriaceae	Enterobacterales	Gammaproteobacteria	Pseudomonadota	0	0	0	0	0	0	0	0	0	0	0	0	0	0	0	0	0	0	0	0	0	0	0	0	0	0	0	0	0	0	0	0	0	0	0	0	0	0	0	0	0	0
Lachnospiraceae_bacterium_sp_5_1_63FAA	658089	Lachnospiraceae bacterium 5_1_63FAA	unclassified Lachnospiraceae	Lachnospiraceae	Lachnospirales	Clostridia	Bacillota	0.0023513	0.0058721	0.030402	0.0040701	0.011825	0.0027873	0	0.01425	0.0048242	0.013297	0.0057221	0.0074444	0.0066256	0.012937	0.0096649	0.007008	0.019229	0.011534	0.0033076	0	0.015272	0.0084237	0.007943	0.0099145	0.0058844	0.0043019	0.012084	0.017833	0	0.017412	0.0067671	0.025093	0.0087697	0.0030847	0.023127	0.019328	0.0062764	0.012021	0.015302	0.009202	0.021957	0.007972
Lachnospiraceae_bacterium_sp_8_1_57FAA	665951	Lachnospiraceae bacterium 8_1_57FAA	unclassified Lachnospiraceae	Lachnospiraceae	Lachnospirales	Clostridia	Bacillota	0.001805	0.0019848	0.016221	0.0045504	0.0036146	0.0018413	0	0.0036533	0.0059757	0.004794	0.004165	0.0074153	0.0043244	0.0023078	0.0023523	0.0030105	0.0052997	0.003089	0.0031286	0	0.0056083	0.004305	0.0094183	0.0038146	0.0041893	0.010167	0.0044328	0.0066793	0	0.013833	0.0031793	0.0044978	0.003631	0.010076	0.010691	0.0030518	0.003443	0.0046535	0.0044119	0.0029446	0.0021306	0.0028093
Lactobacillus_amylovorus_GRL_1112	695560	Lactobacillus amylovorus	Lactobacillus	Lactobacillaceae	Lactobacillales	Bacilli	Bacillota	0	0	0	0	0	0	0	0	0	0	0	0	0	0	0	0	0	0	0	0	0	0	0	0	0	0	0	0	0	0	0	0	0	0	0	0	0	0	0	0	0	0
Lactobacillus_animalis_KCTC_3501	930942	Ligilactobacillus animalis	Ligilactobacillus	Lactobacillaceae	Lactobacillales	Bacilli	Bacillota	0	0	0	0	0	0	0	0	0	0	0	0	0	0	0	0	0	0	0	0	0	0	0	0	0	0	0	0.0019759	0	0	0	0	0	0	0	0	0	0	0	0	0	0
Lactobacillus_casei_casei_BL23	543734	Lacticaseibacillus casei	Lacticaseibacillus	Lactobacillaceae	Lactobacillales	Bacilli	Bacillota	0	0	0	0	0	0	0	0	0	0	0	0	0	0	0	0	0	0	0	0	0	0	0	0	0	0	0	0	0	0	0	0	0	0	0	0	0	0	0	0	0	0
Lactobacillus_crispatus_125_2_CHN	575595	Lactobacillus crispatus	Lactobacillus	Lactobacillaceae	Lactobacillales	Bacilli	Bacillota	0	0	0	0	0	0	0	0	0	0	0	0	0	0	0	0	0	0	0	0	0	0	0	0	0	0	0	0	0	0	0	0	0	0	0	0	0	0	0	0	0	0
Lactobacillus_fermentum_ATCC_14931	525325	Limosilactobacillus fermentum	Limosilactobacillus	Lactobacillaceae	Lactobacillales	Bacilli	Bacillota	0	0	0	0	0	0	0	0	0	0	0	0	0	0	0	0	0	0	0	0	0	0	0	0	0	0	0	0	0	0	0	0	0	0	0	0	0	0	0	0	0	0
Lactobacillus_fermentum_IFO_3956	334390	Limosilactobacillus fermentum	Limosilactobacillus	Lactobacillaceae	Lactobacillales	Bacilli	Bacillota	0	0	0	0	0	0	0	0	0	0	0	0	0	0	0	0	0	0	0	0	0	0	0	0	0	0	0	0	0	0	0	0	0	0	0	0	0	0	0	0	0	0
Lactobacillus_gasseri_ATCC_33323	324831	Lactobacillus gasseri	Lactobacillus	Lactobacillaceae	Lactobacillales	Bacilli	Bacillota	0	0	0	0	0	0	0	0	0	0	0	0	0	0	0	0	0	0	0	0	0	0	0	0	0	0	0	0	0	0	0	0	0	0	0	0	0	0	0	0	0	0
Lactobacillus_mucosae_LM1	1130798	Limosilactobacillus mucosae	Limosilactobacillus	Lactobacillaceae	Lactobacillales	Bacilli	Bacillota	0	0	0	0	0	0	0	0	0	0	0	0	0	0	0	0	0	0	0	0	0	0	0	0	0	0	0	0	0	0	0	0	0	0	0	0	0	0	0	0	0	0
Lactobacillus_ruminis_ATCC_25644	525362	Ligilactobacillus ruminis	Ligilactobacillus	Lactobacillaceae	Lactobacillales	Bacilli	Bacillota	0	0.010084	0	0	0	0	0	0	0	0	0	0	0	0	0	0	0	0	0	0	0	0	0	0	0	0.0016333	0	0	0	0	0	0	0	0	0	0	0	0	0	0	0	0.017072
Lactobacillus_salivarius_HO66_ATCC_11741	1423799	Ligilactobacillus salivarius	Ligilactobacillus	Lactobacillaceae	Lactobacillales	Bacilli	Bacillota	0	0	0	0	0	0	0	0	0	0	0	0	0	0	0	0	0	0	0	0	0	0	0	0	0	0	0	0	0.0020055	0	0	0	0	0	0	0	0	0	0	0	0	0
Lactobacillus_salivarius_salivarius_UCC118	362948	Ligilactobacillus salivarius	Ligilactobacillus	Lactobacillaceae	Lactobacillales	Bacilli	Bacillota	0	0	0	0	0	0	0	0	0	0	0	0	0	0	0	0	0	0	0	0	0	0	0	0	0	0	0	0	0.0022859	0	0	0	0	0	0	0	0	0	0	0	0	0
Lactococcus_garvieae_ATCC_49156	420889	Lactococcus garvieae	Lactococcus	Streptococcaceae	Lactobacillales	Bacilli	Bacillota	0	0	0	0.001002	0	0	0	0	0	0	0	0	0	0	0	0	0	0	0	0	0	0	0	0	0	0.0024641	0	0	0	0.00173	0	0	0	0	0	0	0	0	0	0	0	0.001986
Leuconostoc_argentinum_KCTC_3773	886872	Leuconostoc lactis	Leuconostoc	Lactobacillaceae	Lactobacillales	Bacilli	Bacillota	0	0	0	0	0	0	0	0	0	0	0	0	0	0	0	0	0	0	0	0	0	0	0	0	0	0	0	0	0	0	0	0	0	0	0	0	0	0	0	0	0	0
Marvinbryantia_formatexigens_I_52_DSM_14469	478749	Marvinbryantia formatexigens	Marvinbryantia	Lachnospiraceae	Lachnospirales	Clostridia	Bacillota	0	0	0	0	0	0	0	0	0	0	0	0	0	0	0	0.0024104	0.0011489	0	0	0	0	0.0013586	0	0	0	0.0011339	0	0	0	0	0.0014215	0	0	0	0	0	0	0	0	0	0	0
Megamonas_funiformis_YIT_11815	742816	Megamonas funiformis	Megamonas	Selenomonadaceae	Selenomonadales	Negativicutes	Bacillota	0.011715	0	0	0.016843	0	0.00962	0	0.02706	0.0047935	0	0	0	0	0	0.0094172	0	0	0	0	0	0	0.0090916	0	0.014994	0.019069	0.017022	0.034626	0	0	0.015266	0	0	0.0094556	0.14001	0.0012446	0.0070818	0.035347	0	0.02211	0.0077739	0	0.012079
Megamonas_hypermegale_ART12_1	657316	Megamonas hypermegale	Megamonas	Selenomonadaceae	Selenomonadales	Negativicutes	Bacillota	0.0047731	0	0	0.039094	0	0.003914	0	0.0187	0.0017147	0	0	0	0	0	0.019432	0	0	0	0	0	0	0.019775	0	0.029986	0.011527	0.0070596	0.014167	0	0	0.041137	0	0	0.0044177	0.12846	0.0025974	0.0025011	0.015573	0	0.045246	0.0032201	0	0.010376
Megasphaera_elsdenii_DSM_20460	1064535	Megasphaera elsdenii	Megasphaera	Veillonellaceae	Veillonellales	Negativicutes	Bacillota	0.0044972	0	0	0	0	0	0	0	0	0	0	0	0	0	0	0	0	0	0	0	0	0	0	0.0022591	0	0	0	0.0010272	0	0	0	0	0	0	0.0025799	0	0	0	0	0	0	0
Melainabacterium_MEL_A1	1899017	Candidatus Melainabacterium	no rank_unclassified Candidatus Melainabacteria	no rank_unclassified Candidatus Melainabacteria	no rank_unclassified Candidatus Melainabacteria	no rank_unclassified Candidatus Melainabacteria	Candidatus Melainabacteria	0	0	0	0	0	0	0	0	0	0	0	0	0	0	0	0	0.0038473	0	0	0	0	0	0	0	0	0	0.025275	0	0	0	0.007079	0	0	0	0	0	0	0	0	0	0	0
Methanobrevibacter_ruminantium_M1	634498	Methanobrevibacter ruminantium	Methanobrevibacter	Methanobacteriaceae	Methanobacteriales	Methanobacteria	Methanobacteriota	0	0	0	0.0010218	0	0	0	0	0	0	0	0	0	0	0	0	0	0	0	0	0	0	0	0	0	0.0024725	0	0	0	0.0017706	0	0	0	0	0	0	0	0	0	0	0	0.0020005
Methanobrevibacter_smithii_ATCC_35061	420247	Methanobrevibacter smithii	Methanobrevibacter	Methanobacteriaceae	Methanobacteriales	Methanobacteria	Methanobacteriota	0.003004	0.0034215	0	0	0	0	0	0	0	0	0	0.035814	0	0	0	0.013307	0	0	0	0	0	0	0	0	0	0	0	0	0	0	0.0034323	0	0	0	0	0	0	0	0	0	0	0
Methanosphaera_stadtmanae_DSM_3091	339860	Methanosphaera stadtmanae	Methanosphaera	Methanobacteriaceae	Methanobacteriales	Methanobacteria	Methanobacteriota	0.0012403	0.0010161	0	0	0	0	0	0	0	0	0	0.0029096	0	0	0	0	0	0	0	0	0	0	0	0	0	0	0	0	0	0	0	0	0	0	0	0	0	0	0	0	0	0
Microbacterium_oleivorans_NBRC_103075	1223528	Microbacterium oleivorans	Microbacterium	Microbacteriaceae	Micrococcales	Actinomycetes	Actinomycetota	0	0	0	0	0	0	0	0	0	0	0	0	0	0	0	0	0	0	0	0	0	0	0	0	0	0	0	0	0	0	0	0	0	0	0	0	0	0	0	0	0	0
Mitsuokella_jalaludinii_DSM_13811	1410665	Mitsuokella jalaludinii	Mitsuokella	Selenomonadaceae	Selenomonadales	Negativicutes	Bacillota	0	0	0	0	0	0	0	0	0	0	0	0	0	0	0	0	0	0	0	0	0	0	0	0	0	0	0	0	0.0022326	0	0	0	0	0	0	0	0	0	0	0	0	0
Mitsuokella_multacida_DSM_20544	500635	Mitsuokella multacida	Mitsuokella	Selenomonadaceae	Selenomonadales	Negativicutes	Bacillota	0.002435	0.0012906	0	0	0	0	0	0	0	0	0.0043756	0	0	0	0	0	0	0	0	0	0	0	0	0.011219	0	0	0	0	0	0	0	0	0	0.0030783	0	0	0	0	0	0	0	0
Morganella_morganii_subsp_morganii_KT	1124991	Morganella morganii	Morganella	Morganellaceae	Enterobacterales	Gammaproteobacteria	Pseudomonadota	0	0	0	0	0	0	0	0	0	0	0	0	0	0	0	0	0	0	0	0	0	0	0	0	0	0	0	0	0.0011496	0	0	0	0	0	0	0	0	0	0	0	0	0
Mycoplasma_hominis_ATCC_23114	347256	Metamycoplasma hominis	Metamycoplasma	Metamycoplasmataceae	Mycoplasmoidales	no rank	Mycoplasmatota	0	0	0	0	0	0	0	0	0	0	0	0	0	0	0	0	0.001257	0	0	0	0	0	0	0	0	0	0	0	0	0	0	0	0	0	0	0	0	0.0012122	0	0	0	0
Mycoplasma_pneumoniae_309	1112856	Mycoplasmoides pneumoniae	Mycoplasmoides	Mycoplasmoidaceae	Mycoplasmoidales	no rank	Mycoplasmatota	0	0	0	0	0	0	0	0	0	0	0	0	0	0	0	0	0	0	0	0	0	0	0	0	0	0	0	0	0	0	0	0	0	0	0	0	0	0	0	0	0	0
Neisseria_macacae_ATCC_33926	997348	Neisseria macacae	Neisseria	Neisseriaceae	Neisseriales	Betaproteobacteria	Pseudomonadota	0	0	0	0	0	0	0	0	0	0	0	0.0056746	0	0	0	0.012035	0	0	0	0	0	0	0	0	0	0	0	0	0	0	0	0	0	0	0	0	0	0	0	0	0	0
Oceanobacillus_picturae_strain_S1	333381	unclassified Oceanobacillus	Oceanobacillus	Bacillaceae	Bacillales	Bacilli	Bacillota	0.001533	0.0014453	0.0033264	0	0	0	0	0	0.0014576	0	0	0	0	0	0.0013979	0	0	0.0021419	0	0	0	0	0	0	0.002578	0.0012465	0.0014662	0	0	0	0.0011745	0	0	0	0	0	0	0.0054864	0.0013363	0.0013331	0.0022608	0.0024268
Odoribacter_laneus_YIT_12061	742817	Odoribacter laneus	Odoribacter	Odoribacteraceae	Bacteroidales	Bacteroidia	Bacteroidota	0	0	0	0	0	0	0	0	0	0	0	0.0055413	0	0	0	0.011956	0	0	0	0	0	0	0	0	0	0	0	0	0	0	0	0	0	0	0	0	0	0	0	0	0	0
Odoribacter_splanchnicus_1651_6_DSM_20712	709991	Odoribacter splanchnicus	Odoribacter	Odoribacteraceae	Bacteroidales	Bacteroidia	Bacteroidota	0.0077943	0.001999	0	0.0013646	0	0.0028953	0.0011505	0	0.0029439	0.0035875	0.0031377	0.0070832	0.0045818	0.0023426	0.0026778	0.001721	0.0011481	0.0027025	0.0012435	0.0053555	0	0.0041022	0	0.0025459	0.004208	0.0043941	0.001885	0	0	0.0048273	0.0038443	0	0.00184	0	0.0032945	0.0011888	0.0013935	0	0.0018294	0.0049192	0.0027014	0
Olsenella_profusa_F019501	1125712	Olsenella profusa	Olsenella	Atopobiaceae	Coriobacteriales	Coriobacteriia	Actinomycetota	0	0	0	0	0	0	0	0	0	0	0	0	0	0	0.002143	0	0	0	0	0	0	0	0	0	0	0	0	0	0	0	0	0	0	0	0	0	0	0	0	0	0	0
Olsenella_uli_DSM_7084	633147	Olsenella uli	Olsenella	Atopobiaceae	Coriobacteriales	Coriobacteriia	Actinomycetota	0	0	0	0	0	0	0	0	0	0	0	0	0	0	0	0	0	0	0	0	0	0	0	0	0	0	0	0	0	0	0	0	0	0	0	0	0	0	0	0	0	0
Oxalobacter_formigenes_OXCC13	556269	Oxalobacter formigenes	Oxalobacter	Oxalobacteraceae	Burkholderiales	Betaproteobacteria	Pseudomonadota	0	0	0	0	0	0	0	0	0	0	0	0.0011009	0	0	0	0	0	0	0	0	0	0	0	0	0	0.0013826	0	0	0	0	0	0	0	0	0	0	0	0	0	0	0	0
Parabacteroides_distasonis_ATCC_8503	435591	Parabacteroides distasonis	Parabacteroides	Tannerellaceae	Bacteroidales	Bacteroidia	Bacteroidota	0	0	0.0016874	0	0	0	0	0	0	0	0	0.0057515	0.0018613	0	0.0013022	0	0	0	0.0010579	0.0020108	0.0014984	0	0.0014254	0	0	0.0015793	0.0016409	0	0	0.0021675	0.0015784	0.0012163	0	0.0010992	0	0	0	0.001114	0	0.0020459	0.00174	0
Parabacteroides_goldsteinii_dnLKV18	1235789	Parabacteroides goldsteinii	Parabacteroides	Tannerellaceae	Bacteroidales	Bacteroidia	Bacteroidota	0	0	0	0	0	0	0.003695	0	0.0011179	0	0	0.001191	0	0	0	0.0011084	0	0	0	0	0	0	0	0	0	0	0	0	0.0016433	0	0	0	0	0	0	0	0	0.0017104	0	0	0	0
Parabacteroides_johnsonii_DSM_18315	537006	Parabacteroides johnsonii	Parabacteroides	Tannerellaceae	Bacteroidales	Bacteroidia	Bacteroidota	0	0	0	0.0012254	0	0	0	0	0	0.0022208	0	0.0018435	0.0016693	0.001273	0.0010383	0.0010243	0	0.00147	0	0	0	0	0.0041141	0	0	0	0.0017996	0.0023418	0	0	0.0015317	0	0.0013056	0.0010728	0.001423	0.001205	0	0.002573	0	0.0010662	0	0
Parabacteroides_merdae_ATCC_43184	411477	Parabacteroides merdae	Parabacteroides	Tannerellaceae	Bacteroidales	Bacteroidia	Bacteroidota	0.0029665	0.0020657	0	0.001303	0.001358	0.001456	0	0.0033309	0.002538	0.0017333	0.0052253	0.006901	0.0063337	0	0.0024332	0	0	0.0047714	0	0.0051922	0	0.0022863	0.0020718	0.003148	0.0025752	0.005703	0	0	0	0.0027711	0.0012437	0	0.0055456	0.005362	0.0061379	0	0	0.010644	0.0015029	0.0052954	0.0023822	0.0021593
Parabacteroides_sp_D13	563193	Parabacteroides sp. D13	Parabacteroides	Tannerellaceae	Bacteroidales	Bacteroidia	Bacteroidota	0.002204	0	0.0024569	0.0059757	0	0	0	0.0019011	0.0013723	0.002166	0.0011167	0.0034538	0.0023362	0.0011595	0.0031087	0	0.0010045	0.0034053	0.0011479	0.0026791	0.0019626	0	0.0018322	0	0	0.001976	0.0027315	0.0010516	0	0.0022008	0.0029953	0	0	0.0054262	0.0030358	0	0.001041	0.0025021	0	0.0022909	0.0030914	0.0033734
Paracoccus_yeei_ATCC_BAA_599	1446473	Paracoccus yeei	Paracoccus	Paracoccaceae	Rhodobacterales	Alphaproteobacteria	Pseudomonadota	0	0	0	0	0	0	0	0	0	0	0	0	0	0	0	0	0	0	0	0	0	0	0	0	0	0	0	0	0	0	0	0	0	0	0	0	0	0	0	0	0	0
Paraprevotella_clara_YIT_11840	762968	Paraprevotella clara	Paraprevotella	Prevotellaceae	Bacteroidales	Bacteroidia	Bacteroidota	0.0080303	0	0	0.0021379	0	0	0	0.012773	0	0	0.0012724	0.003929	0.0063964	0	0.0018701	0.0037934	0.017714	0.004167	0	0	0.011973	0	0.001734	0	0	0.0066256	0	0	0	0.01216	0.003778	0	0	0.0013394	0	0	0	0.027719	0	0.0038721	0.0011405	0.0030808
Paraprevotella_xylaniphila_YIT_11841	762982	Paraprevotella xylaniphila	Paraprevotella	Prevotellaceae	Bacteroidales	Bacteroidia	Bacteroidota	0.002132	0	0	0.0012011	0	0	0	0.0013965	0	0	0	0	0.0016136	0	0	0.001177	0.0030902	0.001844	0	0	0.0020845	0	0.013934	0	0	0	0	0	0	0.0023589	0.0018626	0	0.0019334	0.013399	0	0	0	0.0031465	0	0.0016025	0	0
Parasutterella_excrementihominis_YIT_11859	762966	Parasutterella excrementihominis	Parasutterella	Sutterellaceae	Burkholderiales	Betaproteobacteria	Pseudomonadota	0	0	0	0	0	0	0	0.0017909	0	0.0024287	0.0030267	0	0.0030738	0	0	0	0	0	0	0	0.0029314	0	0	0	0	0	0	0.0014177	0.0074344	0	0	0.004658	0	0	0	0.0019233	0	0	0	0	0	0
Pediococcus_pentosaceus_ATCC_25745	278197	Pediococcus pentosaceus	Pediococcus	Lactobacillaceae	Lactobacillales	Bacilli	Bacillota	0	0	0	0	0	0	0	0	0	0	0	0	0	0	0	0	0	0	0	0	0	0	0	0	0	0	0	0	0	0	0	0	0	0	0	0	0.0073683	0	0	0	0	0
Phascolarctobacterium_succinatutens_YIT_12067	626939	Phascolarctobacterium succinatutens	Phascolarctobacterium	Acidaminococcaceae	Acidaminococcales	Negativicutes	Bacillota	0.022574	0	0.0010285	0.0014342	0.0037867	0.022478	0	0	0.026859	0	0.020014	0.0049077	0.0014688	0.0027507	0.0094583	0.034753	0	0.026433	0	0	0.0018768	0	0.0017752	0	0	0.004196	0.0022263	0	0	0.01897	0.021918	0	0.021068	0	0	0.0017695	0.0011668	0.0075638	0	0.010236	0.0074081	0
Plesiomonas_shigelloides_302_73	1315976	Plesiomonas shigelloides	Plesiomonas	Enterobacteriaceae	Enterobacterales	Gammaproteobacteria	Pseudomonadota	0	0	0	0	0	0	0	0	0	0	0	0	0	0	0	0	0	0	0	0	0	0	0	0	0	0	0	0	0	0	0	0	0	0	0	0	0	0	0	0	0	0
Prevotella_bivia_DSM_20514	868129	Prevotella bivia	Prevotella	Prevotellaceae	Bacteroidales	Bacteroidia	Bacteroidota	0	0	0	0	0	0	0	0	0	0	0	0	0	0	0	0	0	0	0	0	0	0	0	0	0	0.0039689	0	0	0	0	0	0	0	0	0	0.0013634	0	0	0	0	0	0
Prevotella_brevis_ATCC_19188	1408472	Xylanibacter brevis	Xylanibacter	Prevotellaceae	Bacteroidales	Bacteroidia	Bacteroidota	0	0	0	0	0	0	0	0	0	0	0	0	0	0	0	0	0	0	0.0011465	0	0	0	0	0	0	0	0	0	0	0	0	0	0	0	0	0	0	0	0	0	0	0
Prevotella_buCCAe_ATCC_33574	873513	Segatella buccae	Segatella	Prevotellaceae	Bacteroidales	Bacteroidia	Bacteroidota	0.0044201	0.0025836	0	0.006052	0	0.0034229	0	0	0	0.0025397	0	0	0	0	0.0013657	0.0010423	0	0.0025545	0	0	0	0	0	0	0	0	0	0	0	0	0.0018888	0	0	0	0	0	0	0	0	0	0	0
Prevotella_conceptionensis_9403948	1197728	Prevotella conceptionensis	Prevotella	Prevotellaceae	Bacteroidales	Bacteroidia	Bacteroidota	0	0.0011212	0.011034	0	0	0	0	0.0030586	0.0029463	0	0	0.0037284	0	0	0	0	0	0	0	0.0055121	0	0.0021356	0	0	0	0	0	0	0	0.0038929	0	0	0	0	0.0049565	0	0	0	0	0.0010783	0.0024105	0
Prevotella_copri_CB7_DSM_18205	537011	Segatella copri	Segatella	Prevotellaceae	Bacteroidales	Bacteroidia	Bacteroidota	0.16781	0.22506	0	0.039881	0	0.13613	0	0	0.099495	0.0090501	0.068574	0.004619	0.14086	0	0.14455	0.028086	0	0.19398	0	0	0	0.063616	0	0	0.1251	0.021281	0.0017939	0	0	0.050331	0.10756	0	0.11452	0.13252	0.057061	0.16422	0.18054	0	0	0.0021381	0.2284	0.30685
Prevotella_denticola_F0289	767031	Prevotella denticola	Prevotella	Prevotellaceae	Bacteroidales	Bacteroidia	Bacteroidota	0	0	0	0	0	0	0	0	0	0	0	0	0	0	0	0	0	0	0	0	0	0	0	0	0	0	0	0	0	0	0	0	0	0	0	0	0	0	0	0	0	0
Prevotella_disiens_JCM_6334	1235811	Prevotella disiens	Prevotella	Prevotellaceae	Bacteroidales	Bacteroidia	Bacteroidota	0	0	0	0	0	0	0	0	0	0	0	0	0	0	0	0	0	0	0	0	0	0	0	0	0	0	0	0	0.0013149	0	0	0	0	0	0	0	0	0	0	0	0	0
Prevotella_ruminicola_23	264731	Xylanibacter ruminicola	Xylanibacter	Prevotellaceae	Bacteroidales	Bacteroidia	Bacteroidota	0	0	0	0	0	0.0031822	0	0	0	0	0	0	0	0	0	0	0	0	0	0	0	0	0	0	0	0	0	0	0	0	0	0	0	0	0	0	0	0	0	0	0	0
Prevotella_shahii_JCM_12083	1122991	Hoylesella shahii	Hoylesella	Prevotellaceae	Bacteroidales	Bacteroidia	Bacteroidota	0	0	0	0	0	0	0	0	0	0	0	0	0	0	0	0	0	0	0	0	0	0	0	0	0	0	0	0	0.0070774	0	0	0	0	0	0	0	0	0	0	0	0	0
Propionibacterium_jensenii_DSM_20535	1122997	Acidipropionibacterium jensenii	Acidipropionibacterium	Propionibacteriaceae	Propionibacteriales	Actinomycetes	Actinomycetota	0	0.0012703	0	0	0	0.0012991	0	0	0.0030057	0.0014591	0	0.0053706	0	0	0.0012147	0	0.0075002	0.0010542	0	0.003357	0	0.0042305	0.0012639	0	0.0020901	0.0048541	0	0	0	0.0035484	0	0	0.0011941	0	0.0012457	0	0	0	0.0010039	0	0.0023728	0
Pseudoflavonifractor_capillosus_strain_ATCC_29799	411467	Pseudoflavonifractor capillosus	Pseudoflavonifractor	Oscillospiraceae	Eubacteriales	Clostridia	Bacillota	0.0048294	0.0017137	0	0	0.0021959	0.0017496	0.0033838	0	0.004529	0.0020466	0.0018379	0.0079676	0.0020709	0.001172	0.0014836	0.0077336	0.0018299	0.002486	0	0	0.0010335	0.0038277	0.002331	0	0.0017736	0.0081637	0	0.0013409	0	0.0021345	0.0021189	0	0.001917	0	0.0010818	0	0.0011378	0.0010316	0.0012131	0.0010697	0	0
Pseudomonas_monteilii_NBRC_103158	1215110	Pseudomonas monteilii	Pseudomonas	Pseudomonadaceae	Pseudomonadales	Gammaproteobacteria	Pseudomonadota	0	0	0.0011738	0	0	0	0	0	0	0	0	0.0015152	0	0	0	0.0014925	0.0012391	0	0	0	0.0017071	0.0014971	0.0011265	0	0	0.0019707	0	0	0	0	0	0	0	0	0	0	0	0	0	0	0	0
Roseburia_intestinalis_L1_82	536231	Roseburia intestinalis	Roseburia	Lachnospiraceae	Lachnospirales	Clostridia	Bacillota	0.026325	0.0060059	0.0017012	0.033751	0.010509	0.026152	0.012423	0.017095	0.010053	0.011443	0.023505	0.0051692	0.0067289	0.0037424	0.0083041	0.0071898	0.034351	0.033457	0.014758	0.0020717	0.029995	0.0079424	0.0034011	0.013174	0.003496	0.0091793	0.0067264	0.0081513	0	0.0081726	0.015635	0.037526	0.025141	0.0060609	0.0024888	0.0036093	0.0035968	0.039386	0.062116	0.016039	0.003558	0.039361
Roseburia_inulinivorans_DSM_16841	622312	Roseburia inulinivorans	Roseburia	Lachnospiraceae	Lachnospirales	Clostridia	Bacillota	0.028886	0.0088543	0.0025486	0.021081	0.012843	0.010904	0.034737	0.0069722	0.011227	0.022358	0.025225	0.010335	0.008344	0.02627	0.015047	0.021813	0.03788	0.015698	0.034304	0.0021633	0.041913	0.015526	0.026073	0.0098033	0.013181	0.022858	0.014287	0.0075433	0	0.0038828	0.01625	0.03089	0.037419	0.004881	0.018195	0.010865	0.010137	0.008792	0.048468	0.015755	0.013967	0.0056315
Roseomonas_mucosa_ATCC_BAA_692	1448136	Roseomonas mucosa	Roseomonas	Roseomonadaceae	Acetobacterales	Alphaproteobacteria	Pseudomonadota	0	0	0	0	0	0	0	0	0	0.0020848	0	0	0	0	0	0	0	0	0.0058693	0	0	0	0	0	0	0.0010922	0	0	0	0	0	0	0	0	0	0	0	0	0	0	0	0
Rothia_mucilaginosa_DY_18	680646	Rothia mucilaginosa	Rothia	Micrococcaceae	Micrococcales	Actinomycetes	Actinomycetota	0	0	0	0	0	0	0	0	0	0	0	0	0	0	0	0	0	0	0.0011298	0	0	0	0	0	0	0	0	0	0	0	0	0	0	0	0	0	0	0	0	0	0	0
RuminocoCCAceae_bacterium_D16	552398	Ruminococcaceae bacterium D16	unclassified Oscillospiraceae	Oscillospiraceae	Eubacteriales	Clostridia	Bacillota	0.0063714	0.0030415	0.0015494	0.0016054	0.0031586	0.0029306	0.0018812	0	0.0053104	0.0028658	0.0044248	0.0084979	0.0030948	0.0018726	0.0022799	0.011718	0.0020914	0.0035486	0.0011899	0	0.0015776	0.0057699	0.0029523	0.0013625	0.005201	0.010885	0.0032241	0.0038296	0	0.0018219	0.0034913	0.0011195	0.0026143	0	0.0020065	0.0020803	0.0018629	0.0019827	0.0017308	0.0021191	0.0018051	0.0011638
Ruminococcus_bicirculans_80_3	1160721	Ruminococcus bicirculans	Ruminococcus	Oscillospiraceae	Eubacteriales	Clostridia	Bacillota	0.018436	0	0	0	0.044016	0.017276	0	0.016283	0.0095993	0.057238	0	0.0027212	0	0.018526	0.033827	0	0.0016218	0.0093687	0.0055776	0	0	0	0.02259	0	0.002575	0.0022169	0.028168	0	0	0.014322	0.0053662	0	0	0	0	0	0	0	0	0.038293	0	0
Ruminococcus_bromii_L2_63	657321	Ruminococcus bromii	Ruminococcus	Oscillospiraceae	Eubacteriales	Clostridia	Bacillota	0.013284	0.0017551	0.010285	0.0028612	0.10386	0.0012855	0.0032691	0.02493	0.017078	0.0029462	0.0079757	0.027899	0	0.057362	0.01621	0.035664	0.032807	0.0014799	0.0040614	0.0098496	0.021161	0.012487	0.061484	0.014491	0.0063632	0.0027017	0.036067	0.12916	0.02826	0.0017918	0.0080939	0	0	0	0	0.001373	0	0.020166	0.029542	0.039879	0	0
Ruminococcus_champanellensis_18P13	213810	Ruminococcus champanellensis	Ruminococcus	Oscillospiraceae	Eubacteriales	Clostridia	Bacillota	0.0013185	0	0	0	0	0	0.0011913	0	0.0015703	0	0	0.0015554	0	0.0011564	0.0011213	0.0026402	0	0	0	0	0	0.0017431	0.0016974	0	0	0.0030348	0	0	0	0	0.001679	0	0	0	0	0	0	0	0	0	0	0
Ruminococcus_gnavus_ATCC_29149	411470	Mediterraneibacter gnavus	Mediterraneibacter	Lachnospiraceae	Lachnospirales	Clostridia	Bacillota	0.0037703	0.0013542	0.057647	0.0026516	0.0027245	0.0022615	0.0059054	0.0051234	0.0022305	0.002306	0.018616	0.0024708	0.013212	0.0020317	0.0034903	0.0038025	0.0049854	0.0028734	0.0031593	0.0051329	0.023468	0.0029222	0.017209	0.0018753	0.0049165	0.0025022	0.0035105	0.0092935	0	0.014173	0.0034363	0.020664	0.0038307	0.0063449	0.0056648	0.0020589	0.005155	0.010585	0.018388	0.0080095	0.00268	0.0028566
Ruminococcus_lactaris_ATCC_29176	471875	Mediterraneibacter lactaris	Mediterraneibacter	Lachnospiraceae	Lachnospirales	Clostridia	Bacillota	0.003158	0.0035014	0.0018337	0.015629	0.0092312	0.017201	0.001039	0.0018597	0.027155	0.0021484	0.0037821	0.0035691	0.0020373	0.019002	0.0076065	0.005525	0.013167	0.0040023	0.0023054	0	0.0015029	0.00364	0.0024759	0.010222	0.010289	0.018385	0.0034576	0.0026164	0	0.0016061	0.01209	0.0017163	0.0025361	0.0074866	0.0020051	0.0071286	0.0072301	0.0011525	0.003314	0.0022386	0.0040749	0.0014938
Ruminococcus_obeum_A2_162	657314	Blautia obeum	Blautia	Lachnospiraceae	Lachnospirales	Clostridia	Bacillota	0.0086142	0.0047785	0.0047044	0.0086983	0.0075634	0.01179	0.0034169	0.0055682	0.0078688	0.0066874	0.010052	0.0088557	0.0042205	0.0046901	0.0077989	0.013467	0.015818	0.011492	0.0049875	0.0027214	0.0036151	0.010886	0.0094487	0.0052329	0.0051466	0.016875	0.0074248	0.0053216	0	0.0057512	0.01541	0.0064315	0.0093477	0.0026317	0.0091727	0.0068229	0.0063494	0.0058353	0.0080159	0.0077955	0.0096162	0.0032992
Ruminococcus_sp_5_1_39BFAA	457412	unclassified Ruminococcus	Ruminococcus	Oscillospiraceae	Eubacteriales	Clostridia	Bacillota	0.013065	0.015187	0.064018	0.024421	0.023349	0.028546	0.029166	0.041889	0.04462	0.030266	0.025366	0.013656	0.036046	0.036277	0.029294	0.04982	0.032136	0.017352	0.076668	0.032819	0.042201	0.048236	0.025073	0.024671	0.032679	0.031398	0.049882	0.0399	0	0.054929	0.030107	0.078866	0.034536	0.022727	0.079004	0.035836	0.040109	0.04184	0.026513	0.043995	0.053628	0.014098
Ruminococcus_sp_SR1_5	657323	unclassified Ruminococcus	Ruminococcus	Oscillospiraceae	Eubacteriales	Clostridia	Bacillota	0.011987	0.0049829	0.0056284	0.015078	0.03446	0.012405	0.0017093	0.0060663	0.0061925	0.013414	0.012061	0.021487	0.0037434	0.0025008	0.01091	0.01005	0.0072405	0.019578	0.0037206	0.014886	0.0023484	0.014018	0.049693	0.014029	0.019548	0.023804	0.024637	0.0037921	0.017611	0.0040744	0.023615	0.004433	0.011367	0.011761	0.038399	0.013729	0.013706	0.010636	0.015354	0.0082464	0.014509	0.0033353
Ruminococcus_torques_ATCC_27756	411460	Mediterraneibacter torques	Mediterraneibacter	Lachnospiraceae	Lachnospirales	Clostridia	Bacillota	0	0.0010461	0.0085203	0.0029531	0.0016221	0	0	0	0.0041026	0.0017327	0.0016398	0.0047111	0.001838	0.0010241	0	0.0020968	0.0014162	0	0.0013189	0	0.0044617	0.0014953	0.0065439	0.0014337	0.0023656	0.0067317	0	0.0040479	0	0.011731	0.0011786	0.0030121	0.0012023	0.0092711	0.0069266	0	0	0.0021764	0.0014382	0.0012895	0	0.0018403
Ruminococcus_torques_L2_14	657313	Mediterraneibacter torques	Mediterraneibacter	Lachnospiraceae	Lachnospirales	Clostridia	Bacillota	0.019852	0.011901	0.0051496	0.027992	0.010973	0.020882	0.0020488	0.0041189	0.012194	0.012043	0.059832	0.023641	0.0043402	0.02095	0.030261	0.023138	0.011225	0.027529	0.013977	0.0071331	0.0029815	0.036921	0.0051979	0.0236	0.02612	0.022926	0.018171	0.0030832	0	0.0034846	0.065011	0.0039012	0.0096857	0.013984	0.0062376	0.021286	0.021824	0.0036616	0.048122	0.0047476	0.042608	0.029043
Salmonella_enterica_enterica_sv_Typhimurium_LT2	1159899	Salmonella enterica	Salmonella	Enterobacteriaceae	Enterobacterales	Gammaproteobacteria	Pseudomonadota	0	0	0	0	0	0	0	0	0	0	0	0	0	0	0	0	0	0	0	0	0	0	0	0	0	0	0	0	0	0	0	0	0	0	0	0	0	0	0	0	0	0
Serratia_liquefaciens_ATCC_27592	1346614	Serratia liquefaciens	Serratia	Yersiniaceae	Enterobacterales	Gammaproteobacteria	Pseudomonadota	0.0010114	0	0	0	0	0	0	0	0	0	0	0	0	0	0	0	0	0	0	0	0.0069109	0	0	0	0	0	0	0	0	0	0	0	0	0	0	0	0	0	0	0	0	0
Slackia_piriformis_YIT_12062	742818	Slackia piriformis	Slackia	Eggerthellaceae	Eggerthellales	Coriobacteriia	Actinomycetota	0	0	0	0	0	0	0	0	0	0	0	0	0.0014471	0	0	0	0	0	0	0	0	0	0	0	0	0	0	0	0	0	0	0	0.0017328	0	0	0	0	0	0	0	0	0.0043168
Staphylococcus_capitis_CR0101	1296619	Staphylococcus capitis	Staphylococcus	Staphylococcaceae	Bacillales	Bacilli	Bacillota	0	0	0	0	0	0	0	0	0	0	0	0	0.0014258	0	0	0	0	0	0	0	0	0	0	0	0	0	0	0	0	0	0	0	0	0	0	0	0	0	0	0	0	0
Staphylococcus_intermedius_ATCC_27335	1095731	Staphylococcus intermedius	Staphylococcus	Staphylococcaceae	Bacillales	Bacilli	Bacillota	0	0	0	0	0	0	0.020576	0.0031441	0.0012017	0	0	0.001428	0	0	0	0	0.01298	0	0.0014865	0	0	0	0.0061203	0.0016512	0	0	0.0010343	0	0	0	0	0.0014389	0	0	0	0	0	0	0	0.0045259	0.0012645	0
Staphylococcus_pasteuri_SP1	1276282	Staphylococcus pasteuri	Staphylococcus	Staphylococcaceae	Bacillales	Bacilli	Bacillota	0	0	0	0	0	0	0	0	0	0	0	0	0	0	0	0	0	0	0	0	0	0	0	0	0	0	0	0	0	0	0	0	0	0	0	0	0	0	0	0	0	0
Streptococcus_anginosus_1_2_62CV	742820	Streptococcus anginosus	Streptococcus	Streptococcaceae	Lactobacillales	Bacilli	Bacillota	0	0	0	0	0	0	0.0041414	0	0	0	0	0	0	0	0	0	0	0	0	0	0	0	0	0	0	0.001199	0	0	0	0	0	0	0	0	0	0	0	0	0	0	0	0
Streptococcus_australis_ATCC_700641	888833	Streptococcus australis	Streptococcus	Streptococcaceae	Lactobacillales	Bacilli	Bacillota	0	0	0	0	0	0	0.0024479	0	0	0	0	0	0	0	0	0	0	0	0.0076181	0	0	0	0	0.0014699	0	0	0	0	0	0	0	0	0	0	0	0	0	0	0	0	0	0
Streptococcus_constellatus_subsp_pharyngis_SK1060	1035184	Streptococcus constellatus	Streptococcus	Streptococcaceae	Lactobacillales	Bacilli	Bacillota	0	0	0	0	0	0	0	0	0	0	0	0	0	0	0	0	0	0	0	0	0	0	0	0	0	0	0	0	0	0	0	0	0	0	0	0	0	0	0	0	0	0
Streptococcus_equinus_ATCC_9812	525379	Streptococcus equinus	Streptococcus	Streptococcaceae	Lactobacillales	Bacilli	Bacillota	0	0	0	0	0	0	0	0	0	0	0	0	0	0	0	0	0	0	0	0	0	0	0	0	0	0	0	0	0.0065286	0	0	0	0	0	0	0	0	0	0	0	0	0
Streptococcus_gallolyticus_subsp_gallolyticus_ATCC_43143	981539	Streptococcus gallolyticus	Streptococcus	Streptococcaceae	Lactobacillales	Bacilli	Bacillota	0	0	0	0	0	0	0	0	0	0	0.0077737	0	0	0	0	0	0	0	0	0	0.0019694	0	0	0	0	0	0	0	0.076259	0	0	0	0	0	0	0	0	0	0	0	0	0
Streptococcus_infantarius_subsp_infantarius_ATCC_BAA_102	471872	Streptococcus infantarius	Streptococcus	Streptococcaceae	Lactobacillales	Bacilli	Bacillota	0	0	0	0.0085095	0	0	0	0	0	0	0	0	0	0.019257	0.0045539	0	0	0	0	0	0	0	0	0.0021785	0	0	0	0.0014	0.022166	0	0.0026992	0	0	0	0	0	0	0.002372	0	0	0	0
Streptococcus_infantis_ATCC_700779	889204	Streptococcus infantis	Streptococcus	Streptococcaceae	Lactobacillales	Bacilli	Bacillota	0	0	0	0	0	0	0.0016426	0	0	0	0	0	0	0	0	0	0	0	0.0022494	0	0	0	0	0.0015005	0	0	0	0	0	0	0	0	0	0	0	0	0	0	0	0	0	0
Streptococcus_mitis_NCTC_12261	246201	Streptococcus mitis	Streptococcus	Streptococcaceae	Lactobacillales	Bacilli	Bacillota	0	0	0	0	0	0	0	0	0	0	0	0	0	0	0	0	0	0	0.0012932	0	0	0	0	0	0	0	0	0	0	0	0	0	0	0	0	0	0	0	0	0	0	0
Streptococcus_oralis_Uo5	927666	Streptococcus oralis	Streptococcus	Streptococcaceae	Lactobacillales	Bacilli	Bacillota	0	0	0	0	0	0	0.0024893	0	0	0	0	0	0	0	0	0	0	0	0	0	0	0	0	0	0	0.001853	0	0	0	0	0	0	0	0	0	0	0	0	0	0	0	0
Streptococcus_parasanguinis_ATCC_903	888048	Streptococcus parasanguinis	Streptococcus	Streptococcaceae	Lactobacillales	Bacilli	Bacillota	0	0	0	0.0011418	0	0	0.016469	0	0	0.0017148	0	0	0	0.0021982	0.0016159	0	0	0.001371	0.057241	0	0	0	0	0.0060373	0.0010336	0	0	0	0	0	0	0	0	0.0015319	0	0	0.0023809	0.0011922	0	0	0.0010273	0.0020115
Streptococcus_peroris_ATCC_700780	888746	Streptococcus peroris	Streptococcus	Streptococcaceae	Lactobacillales	Bacilli	Bacillota	0	0	0	0	0	0	0	0	0	0	0	0	0	0	0	0	0	0	0	0	0	0	0	0	0	0	0	0	0	0	0	0	0	0	0	0	0	0	0	0	0	0
Streptococcus_pseudopneumoniae_IS7493	1054460	Streptococcus pseudopneumoniae	Streptococcus	Streptococcaceae	Lactobacillales	Bacilli	Bacillota	0	0	0	0	0	0	0	0	0	0	0	0	0	0	0	0	0	0	0	0	0	0	0	0	0	0	0	0	0	0	0	0	0	0	0	0	0	0	0	0	0	0
Streptococcus_salivarius_JIM8777	347253	Streptococcus salivarius	Streptococcus	Streptococcaceae	Lactobacillales	Bacilli	Bacillota	0	0.0016069	0.0012052	0.006309	0.0011884	0.0024842	0.062681	0	0.0019552	0.0032261	0.0018219	0	0	0.0071652	0.0083435	0	0	0.0055398	0.13605	0.0013497	0	0.0012546	0	0.051103	0.0030565	0	0.0019662	0	0.0037106	0	0.0016289	0.0036445	0.0013884	0.0087458	0.0029116	0.0014928	0.0011975	0.0032392	0.0051922	0	0.0033879	0.014229
Streptococcus_sanguinis_SK36	388919	Streptococcus sanguinis	Streptococcus	Streptococcaceae	Lactobacillales	Bacilli	Bacillota	0	0	0	0	0	0	0	0	0	0	0	0	0	0	0	0	0	0	0.0016823	0	0	0	0	0	0	0	0	0	0	0	0	0	0	0	0	0	0	0	0	0	0	0
Streptococcus_sp_2_1_36FAA	469609	unclassified Streptococcus	Streptococcus	Streptococcaceae	Lactobacillales	Bacilli	Bacillota	0	0	0	0	0	0	0.0010188	0	0	0	0	0	0	0	0	0	0	0	0.0010319	0	0	0	0	0	0	0	0	0	0	0	0	0	0	0	0	0	0	0	0	0	0	0
Streptococcus_sp_I_G2	1156431	Streptococcus ilei	Streptococcus	Streptococcaceae	Lactobacillales	Bacilli	Bacillota	0	0	0	0	0	0	0.0013004	0	0	0	0	0	0	0	0	0	0	0	0.005061	0	0	0	0	0.001764	0	0	0	0	0	0	0	0	0	0	0	0	0	0	0	0	0	0
Streptococcus_sp_I_P16	1156431	Streptococcus ilei	Streptococcus	Streptococcaceae	Lactobacillales	Bacilli	Bacillota	0	0	0	0	0	0	0.0014014	0	0	0	0	0	0	0	0	0	0	0	0.0056353	0	0	0	0	0.0018944	0	0	0	0	0	0	0	0	0	0	0	0	0	0	0	0	0	0
Streptococcus_thermophilus_LMG_18311	264199	Streptococcus thermophilus	Streptococcus	Streptococcaceae	Lactobacillales	Bacilli	Bacillota	0	0	0	0	0	0	0.0035104	0	0	0	0	0	0.0011974	0	0	0	0	0	0.0081537	0.053293	0	0	0	0.0081991	0	0	0	0	0	0	0	0	0	0	0	0.028188	0	0	0	0	0	0
Streptococcus_vestibularis_F0396	904306	Streptococcus vestibularis	Streptococcus	Streptococcaceae	Lactobacillales	Bacilli	Bacillota	0	0	0	0.0014521	0	0	0.0092531	0	0	0	0	0	0	0.0013679	0.001518	0	0	0.0010409	0.025203	0.0013142	0	0	0	0.0093379	0	0	0	0	0	0	0	0	0	0.0017348	0	0	0	0	0	0	0	0.0025571
Subdoligranulum_variabile_DSM_15176	411471	Subdoligranulum variabile	Subdoligranulum	Oscillospiraceae	Eubacteriales	Clostridia	Bacillota	0.0039017	0.0012241	0	0.001035	0.0033206	0.0020727	0	0.0035679	0.0046638	0.0027254	0.00412	0.0021495	0	0.0013088	0.0022349	0.0054379	0.0028046	0.0025864	0	0	0	0.0062338	0	0.0015443	0	0.0060426	0.0011904	0.0015768	0	0	0.0024421	0	0.0023568	0	0.0074789	0.0015864	0.0045594	0	0.0030492	0	0.0040754	0.0030125
Succinatimonas_hippei_YIT_12066	762983	Succinatimonas hippei	Succinatimonas	Succinivibrionaceae	Aeromonadales	Gammaproteobacteria	Pseudomonadota	0	0	0	0	0	0	0	0	0	0	0	0	0	0	0	0	0	0	0	0	0	0	0	0	0	0	0	0	0	0	0	0	0	0	0	0	0	0	0	0	0	0
Sutterella_wadsworthensis_3_1_45B	742821	Sutterella wadsworthensis	Sutterella	Sutterellaceae	Burkholderiales	Betaproteobacteria	Pseudomonadota	0.0012937	0.0030744	0	0.0014277	0	0.010192	0	0	0.0013991	0	0	0	0	0	0	0	0	0.0013177	0	0.017379	0	0.0028608	0.0046957	0.004677	0.0024	0	0	0	0	0	0.0030641	0	0.020709	0	0	0	0	0	0	0	0	0
Veillonella_atypica_ACS_049_V_Sch6	866776	Veillonella atypica	Veillonella	Veillonellaceae	Veillonellales	Negativicutes	Bacillota	0	0	0	0.0010383	0	0	0.0015887	0	0	0.0020241	0	0	0	0.0014731	0.0032655	0	0	0	0.0064146	0.0035367	0	0	0	0.0030811	0	0	0	0	0.0043441	0	0	0	0	0	0	0	0	0	0.0012277	0	0	0.0030674
Veillonella_dispar_ATCC_17748	546273	Veillonella dispar	Veillonella	Veillonellaceae	Veillonellales	Negativicutes	Bacillota	0	0	0	0.0012487	0	0	0.0024277	0	0	0	0	0	0	0.0012825	0.00111	0	0	0	0.019871	0	0	0	0	0	0	0	0	0	0.029357	0	0	0	0	0	0	0	0	0	0	0	0	0.0018233
Veillonella_parvula_Te3_DSM_2008	479436	Veillonella parvula	Veillonella	Veillonellaceae	Veillonellales	Negativicutes	Bacillota	0	0	0	0	0	0	0.0022665	0	0	0	0	0	0	0	0	0	0	0	0.002844	0	0	0	0	0	0	0	0	0	0.0035128	0	0	0	0	0	0	0	0	0	0	0	0	0
Veillonella_ratti_ACS_216_V_Col6b	883156	Veillonella seminalis	Veillonella	Veillonellaceae	Veillonellales	Negativicutes	Bacillota	0	0	0	0	0	0	0	0	0	0	0	0	0	0	0	0	0	0	0	0	0	0	0	0	0	0	0	0	0	0	0	0.0051378	0	0	0	0	0	0	0	0	0	0
Veillonella_sp_3_1_44	457416	unclassified Veillonella	Veillonella	Veillonellaceae	Veillonellales	Negativicutes	Bacillota	0	0	0	0	0	0	0.0030167	0	0	0	0	0	0	0.0011496	0	0	0	0	0.0033728	0	0	0	0	0	0	0	0	0	0.0038454	0	0	0	0	0	0	0	0	0	0	0	0	0
Veillonella_sp_6_1_27	450749	unclassified Veillonella	Veillonella	Veillonellaceae	Veillonellales	Negativicutes	Bacillota	0	0	0	0	0	0	0.0037434	0	0	0.0011308	0	0	0	0.0011709	0	0	0	0	0.0030713	0	0	0	0	0	0	0	0	0	0.0039858	0	0	0	0	0	0	0	0	0	0	0	0	0
Weissella_cibaria_KACC_11862	911104	Weissella cibaria	Weissella	Lactobacillaceae	Lactobacillales	Bacilli	Bacillota	0	0	0	0	0	0	0	0.0024085	0	0	0	0	0	0	0	0	0	0	0	0	0	0	0	0	0	0	0	0	0	0	0	0	0	0	0	0	0	0	0	0	0	0.0049416
Weissella_confusa_LBAE_C39_2	1127131	Weissella confusa	Weissella	Lactobacillaceae	Lactobacillales	Bacilli	Bacillota	0	0	0	0	0	0	0	0	0	0	0	0	0	0	0	0	0	0	0.0035786	0	0	0	0	0	0	0	0	0	0	0	0	0	0	0	0	0	0	0	0	0	0	0.0016921
[truncated: 44 more columns]
